# Supplementary material for: Liquid condensation of reprogramming factor KLF4 with DNA provides a mechanism for chromatin organization
Source: Nat Commun. 2021 Sep 22;12:5579. doi: 10.1038/s41467-021-25761-7 (PMC8458463; doi:10.1038/s41467-021-25761-7)
Supplement: Supplementary file 4 — Source data [file 41467_2021_25761_MOESM4_ESM.xlsx]

## Sheet: Figure 1c
Droplets FRAP											Clusters FRAP
Time [s]	replicate 1	replicate 2	replicate 3	replicate 4	Time [s]	replicate 5	replicate 6	replicate 7	replicate 8		Time [s]	replicate 1	replicate 2	replicate 3	Time [s]	replicate 4	replicate 5	replicate 6
0	0	0	0	0	0	0	0	0	0		0	0	0	0	0	0	0	0
0.2492	0.135199	0.107064	0.116965	0.0232507	0.1466	0.0629315	0.0423347	0.0470846	0.0398507		0.3195	-0.00696478	0.0196104	0.0390056	0.634	0.062217	0.0664854	0.121491
0.4985	0.0996675	0.128151	0.150209	0.0746175	0.2933	0.0630481	0.0821411	0.0703787	0.0570458		0.6366	0.0321037	0.0750596	0.0414209	1.2681	0.108867	0.10487	0.184458
0.7477	0.122194	0.142885	0.120132	0.0742853	0.4399	0.0896786	0.160173	0.107682	0.0841676		0.956	0.0385584	0.142069	0.0935821	1.9021	0.144643	0.146134	0.231083
0.997	0.173311	0.154938	0.173573	0.131277	0.5866	0.0962672	0.17272	0.101622	0.0697199		1.2731	0.10905	0.154322	0.137388	2.5362	0.227676	0.211044	0.336306
1.2462	0.233412	0.213935	0.192629	0.158267	0.7332	0.0925849	0.167509	0.110798	0.0734514		1.5926	0.138621	0.131609	0.181424	3.1703	0.218216	0.237366	0.331837
1.4955	0.312978	0.271162	0.282366	0.189681	0.8799	0.125203	0.172451	0.134806	0.126959		1.9096	0.153342	0.190725	0.256643	3.8043	0.260959	0.286785	0.405708
1.7447	0.331825	0.322266	0.348407	0.204835	1.0265	0.138664	0.123585	0.160771	0.173528		2.2291	0.147201	0.162508	0.203868	4.4384	0.284753	0.312773	0.426204
1.994	0.390124	0.349839	0.272722	0.299833	1.1732	0.139118	0.153097	0.16546	0.140571		2.5461	0.204621	0.199674	0.30412	5.0724	0.311428	0.32479	0.412825
2.2432	0.307565	0.271891	0.149662	0.204072	1.3199	0.161125	0.159668	0.177518	0.183057		2.8656	0.216509	0.29221	0.300922	5.7065	0.305012	0.350324	0.411983
2.4924	0.361892	0.311994	0.215944	0.217563	1.4665	0.164654	0.190993	0.19819	0.178918		3.1826	0.22791	0.224522	0.322311	6.3405	0.330694	0.385933	0.479461
2.7417	0.469307	0.498223	0.359413	0.397253	1.6132	0.179539	0.234442	0.204898	0.198558		3.5021	0.220461	0.257058	0.342813	6.9746	0.337202	0.415902	0.480322
2.9909	0.452657	0.408805	0.280829	0.33232	1.7598	0.219297	0.273428	0.25006	0.211619		3.8191	0.248271	0.320127	0.339774	7.6087	0.387051	0.431925	0.547208
3.2402	0.442353	0.387564	0.278455	0.362299	1.9065	0.228134	0.266701	0.219716	0.209907		4.1386	0.278777	0.291078	0.367996	8.2427	0.38457	0.423217	0.543118
3.4894	0.402467	0.406966	0.31622	0.334824	2.0531	0.263141	0.347297	0.27631	0.262304		4.4556	0.261332	0.279339	0.353388	8.8768	0.385057	0.440664	0.544092
3.7387	0.396899	0.430783	0.315151	0.341779	2.1998	0.213305	0.312081	0.243847	0.20942		4.7751	0.274284	0.352508	0.429909	9.5108	0.427817	0.487395	0.576883
3.9879	0.492885	0.454673	0.327563	0.379217	2.3464	0.210267	0.310547	0.274827	0.239429		5.0922	0.359491	0.374377	0.459242	10.1449	0.466911	0.523689	0.653525
4.2372	0.576868	0.577934	0.447655	0.484728	2.4931	0.248613	0.340902	0.256572	0.281476		5.4116	0.343792	0.382885	0.511801	10.779	0.441879	0.508562	0.557581
4.4864	0.629689	0.61456	0.532526	0.528801	2.6397	0.245961	0.286729	0.251491	0.262585		5.7287	0.37899	0.444271	0.488653	11.413	0.437561	0.487742	0.585466
4.7357	0.522788	0.544355	0.375876	0.453825	2.7864	0.261829	0.33167	0.276989	0.310269		6.0482	0.355129	0.429309	0.534813	12.0471	0.454328	0.488956	0.616255
4.9849	0.579202	0.583137	0.360497	0.457216	2.933	0.279231	0.32105	0.291244	0.273313		6.3652	0.348035	0.393744	0.445165	12.6811	0.474728	0.513419	0.627104
5.2342	0.646237	0.597025	0.452853	0.529736	3.0797	0.279272	0.415819	0.311717	0.311729		6.6847	0.398873	0.475977	0.514435	13.3152	0.487845	0.547482	0.639236
5.4834	0.607312	0.546638	0.460733	0.446578	3.2263	0.310922	0.439282	0.350185	0.344178		7.0017	0.394472	0.395416	0.536905	13.9492	0.498763	0.543462	0.65948
5.7327	0.640254	0.624766	0.464863	0.505721	3.373	0.315893	0.429083	0.378663	0.362361		7.3212	0.396925	0.406843	0.531629	14.5833	0.535888	0.578599	0.655174
5.9819	0.654595	0.646977	0.483044	0.5922	3.5196	0.283677	0.401317	0.364216	0.309147		7.6382	0.430373	0.38891	0.458254	15.2174	0.483426	0.549276	0.63596
6.2312	0.529174	0.561445	0.413578	0.504626	3.6663	0.302192	0.429962	0.344299	0.331401		7.9577	0.401679	0.407482	0.478485	15.8514	0.489374	0.559769	0.628514
6.4804	0.544608	0.554209	0.44209	0.493467	3.8129	0.339939	0.48203	0.369071	0.433836		8.2747	0.463806	0.405717	0.585218	16.4855	0.513392	0.587498	0.619899
6.7297	0.595675	0.6678	0.513281	0.546591	3.9596	0.325457	0.462598	0.38637	0.37942		8.5942	0.4104	0.428181	0.549444	17.1195	0.511858	0.599131	0.662999
6.9789	0.67005	0.690948	0.477205	0.547183	4.1062	0.324131	0.420732	0.393892	0.40264		8.9112	0.468425	0.46251	0.530189	17.7536	0.506526	0.621267	0.648176
7.2281	0.649762	0.668042	0.388063	0.535993	4.2529	0.358639	0.534762	0.403078	0.422567		9.2307	0.496014	0.444136	0.627475	18.3877	0.504902	0.606865	0.657798
7.4774	0.654641	0.694293	0.424121	0.512377	4.3995	0.389312	0.544678	0.411307	0.455636		9.5478	0.461729	0.487857	0.557452	19.0217	0.558692	0.612055	0.737886
7.7266	0.626418	0.671095	0.349605	0.531718	4.5462	0.371818	0.551967	0.410056	0.444882		9.8672	0.491399	0.451355	0.55332	19.6558	0.592819	0.647721	0.705023
7.9759	0.595848	0.591793	0.31894	0.50748	4.6928	0.380578	0.520264	0.413829	0.429765		10.1843	0.512773	0.507904	0.578904	20.2898	0.561995	0.648599	0.725874
8.2251	0.548108	0.589622	0.338835	0.480122	4.8395	0.39979	0.581957	0.412106	0.437321		10.5038	0.503462	0.504197	0.632026	20.9239	0.573926	0.679339	0.709922
8.4744	0.587691	0.597518	0.377217	0.52408	4.9861	0.422324	0.66309	0.447248	0.513392		10.8208	0.49526	0.520336	0.613711	21.558	0.575212	0.689281	0.749876
8.7236	0.541159	0.568832	0.350686	0.471896	5.1328	0.423996	0.604489	0.484041	0.505437		11.1403	0.518381	0.5038	0.55896	22.192	0.581262	0.666441	0.705153
8.9729	0.543276	0.588611	0.284406	0.487243	5.2795	0.413037	0.572971	0.413726	0.463964		11.4573	0.526966	0.540739	0.689843	22.8261	0.619403	0.67883	0.746656
9.2221	0.501035	0.560575	0.324742	0.460887	5.4261	0.413973	0.563957	0.441153	0.443607		11.7768	0.469423	0.481818	0.61624	23.8809	0.575652	0.667996	0.746627
9.4714	0.571526	0.536148	0.310329	0.483157	5.5728	0.423627	0.602097	0.457144	0.484061		12.0938	0.538508	0.520233	0.6472	24.5149	0.582051	0.707562	0.740218
9.7206	0.535678	0.585398	0.365562	0.472259	5.7194	0.428639	0.575378	0.442198	0.499604		12.4133	0.568131	0.560082	0.657965	25.149	0.572809	0.71136	0.806061
9.9699	0.498264	0.581209	0.38969	0.48036	5.8661	0.429726	0.502173	0.427071	0.492995		12.7303	0.55208	0.525704	0.63137	25.783	0.605438	0.721782	0.799702
10.2191	0.513639	0.57622	0.312191	0.456849	6.0127	0.425645	0.545423	0.477636	0.49209		13.0498	0.579852	0.579106	0.63873	26.4171	0.614139	0.709603	0.760782
10.4684	0.527544	0.607693	0.384445	0.467755	6.1594	0.426374	0.552959	0.473889	0.503273		13.3668	0.596071	0.588188	0.605155	27.0512	0.630492	0.714788	0.789064
10.7176	0.614319	0.721942	0.47762	0.546768	6.306	0.450847	0.600426	0.462408	0.485398		13.6863	0.611698	0.566221	0.63361	27.6852	0.590088	0.726033	0.820475
10.9669	0.592431	0.724288	0.437603	0.564497	6.4527	0.493089	0.654563	0.478884	0.556848		14.0034	0.616877	0.579787	0.707767	28.3193	0.594214	0.698826	0.817006
11.2161	0.617858	0.684743	0.441847	0.588109	6.5993	0.489401	0.614319	0.465363	0.547498		14.3228	0.638456	0.597004	0.660453	28.9533	0.634637	0.726269	0.823264
11.4653	0.684905	0.799288	0.541715	0.675484	6.746	0.442823	0.55234	0.435521	0.479235		14.6399	0.617698	0.539032	0.691834	29.5874	0.658204	0.734052	0.81733
11.7146	0.742516	0.864674	0.622471	0.725229	6.8926	0.455451	0.604926	0.481317	0.526082		14.9594	0.601646	0.598614	0.650115	30.2215	0.634348	0.735222	0.836518
11.9638	0.797341	0.934967	0.692592	0.815192	7.0393	0.443807	0.60375	0.469604	0.499005		15.2764	0.62738	0.554687	0.731019	30.8555	0.614897	0.763203	0.805837
12.2131	0.912841	0.975371	0.693889	0.903293	7.1859	0.483065	0.590912	0.513095	0.537793		15.5959	0.598966	0.537692	0.702273	31.4896	0.61335	0.733031	0.810891
12.4623	0.755697	0.799984	0.600241	0.742171	7.3326	0.470647	0.626942	0.491287	0.546292		15.9129	0.626314	0.595167	0.710746	32.1236	0.606195	0.749011	0.814766
12.7116	0.745491	0.830084	0.569968	0.697614	7.4792	0.502778	0.655121	0.490362	0.523505		16.2324	0.691678	0.626534	0.718627	32.7577	0.646603	0.75208	0.835192
12.9608	0.69411	0.779914	0.557767	0.644282	7.6259	0.506301	0.661466	0.516471	0.579529		16.5494	0.677312	0.572557	0.729182	33.3917	0.627711	0.768716	0.788063
13.2101	0.871275	0.902417	0.637936	0.791909	7.7725	0.497962	0.673845	0.518043	0.575345		16.8689	0.671229	0.614831	0.766613	34.0258	0.649873	0.760498	0.827772
13.4593	0.801716	0.841829	0.638535	0.739502	7.9192	0.51788	0.680147	0.531535	0.572222		17.1859	0.628453	0.603505	0.71902	34.6599	0.650763	0.775724	0.807188
13.7086	0.888142	0.990238	0.767486	0.839235	8.0658	0.479695	0.694142	0.505359	0.557545		17.5054	0.645909	0.60704	0.742923	35.2939	0.654249	0.784503	0.789344
13.9578	0.786624	0.933972	0.667591	0.759368	8.2125	0.467589	0.658989	0.495097	0.535937		17.8224	0.649868	0.644103	0.833739	35.928	0.682112	0.772144	0.891121
14.2071	0.846428	0.934771	0.75069	0.817327	8.3591	0.482304	0.643461	0.518088	0.563897		18.1419	0.67957	0.668513	0.799526	36.562	0.65199	0.789144	0.844624
14.4563	0.809144	0.875877	0.62709	0.729421	8.5058	0.490195	0.670276	0.528419	0.548845		18.459	0.708022	0.645039	0.82681	37.1961	0.70052	0.795607	0.843608
14.7056	0.803384	0.851528	0.606409	0.728102	8.6524	0.498498	0.717749	0.505883	0.554038		18.7784	0.649007	0.642659	0.798091	37.8302	0.708184	0.810726	0.80921
14.9548	0.821046	0.910096	0.625509	0.767595	8.7991	0.516875	0.797479	0.550237	0.602917		19.0955	0.678711	0.650806	0.842869	38.4642	0.692737	0.768857	0.820997
15.2041	0.794464	0.864049	0.66491	0.749724	8.9457	0.522148	0.67341	0.549613	0.624704		19.415	0.707146	0.650623	0.849105	39.0983	0.714111	0.842804	0.909209
15.4533	0.717813	0.770276	0.589693	0.625426	9.0924	0.509335	0.688963	0.549203	0.586757		19.732	0.777163	0.695295	0.840752	39.7323	0.739338	0.830192	0.856594
15.7025	0.793732	0.864561	0.611144	0.704134	9.2391	0.504402	0.734277	0.570171	0.608787		20.0515	0.711547	0.707473	0.827752	40.3664	0.729072	0.835763	0.887971
15.9518	0.778237	0.824101	0.595799	0.738639	9.3857	0.568572	0.728416	0.572625	0.634024		20.3685	0.715298	0.630313	0.739846	41.0005	0.741201	0.890397	0.940642
16.201	0.885447	0.92045	0.686625	0.854142	9.5324	0.532351	0.684489	0.548266	0.59415		20.688	0.705457	0.663331	0.787072	41.6345	0.717444	0.849168	0.892985
16.4503	0.798345	0.847922	0.662348	0.738993	9.679	0.527495	0.681748	0.52801	0.573188		21.005	0.779921	0.644043	0.831607	42.2686	0.712992	0.891756	0.953676
16.6995	0.882516	0.951221	0.681779	0.803626	9.8257	0.532904	0.719243	0.532727	0.600618		21.3245	0.685951	0.636948	0.798564	42.9026	0.6949	0.875704	0.894746
16.9488	0.85924	0.917369	0.630912	0.792368	9.9723	0.574381	0.752427	0.521854	0.646402		21.6415	0.693314	0.653605	0.79626	43.5367	0.692047	0.888359	0.933583
17.198	0.941222	0.974101	0.740237	0.828848	10.119	0.5751	0.705067	0.582156	0.654625		21.961	0.726043	0.680363	0.840134	44.1707	0.697141	0.839792	0.86594
17.4473	0.910855	0.961664	0.686191	0.796682	10.2656	0.539948	0.691513	0.572005	0.604683		22.278	0.828123	0.708823	0.874578	44.8048	0.680099	0.855941	0.903721
17.6965	0.852722	0.914302	0.650129	0.792088	10.4123	0.571474	0.771411	0.621675	0.667088		22.5975	0.712745	0.656714	0.853341	45.4389	0.654658	0.84194	0.865256
17.9458	0.838584	0.824563	0.590379	0.763077	10.5589	0.555209	0.740442	0.573412	0.629448		22.9146	0.70897	0.659351	0.739951	46.0729	0.655103	0.878989	0.921128
18.195	0.814549	0.828662	0.594312	0.732164	10.7056	0.56948	0.693697	0.622257	0.683977		23.234	0.712832	0.584649	0.743463	46.707	0.714292	0.887963	0.960197
18.4443	0.813066	0.814389	0.667889	0.711956	10.8522	0.566565	0.751396	0.591402	0.674756		23.5511	0.687218	0.640862	0.70939	47.341	0.732846	0.917568	0.959823
18.6935	0.830158	0.876991	0.706419	0.790129	10.9989	0.584036	0.771147	0.601199	0.660485		23.8706	0.744192	0.711818	0.841274	47.9751	0.775744	0.968371	1.01633
18.9428	0.964223	1.03865	0.8563	0.930723	11.1455	0.59307	0.769199	0.607172	0.719811		24.1876	0.767011	0.685473	0.80252	48.6092	0.696377	0.919922	0.97149
19.192	1.08841	1.12699	0.96435	1.01966	11.2922	0.575875	0.743303	0.615054	0.670816		24.5071	0.741962	0.721602	0.80897	49.2432	0.722517	0.929826	0.921264
19.4413	1.01185	1.05516	0.830331	0.957257	11.4388	0.576017	0.796245	0.623193	0.725222		24.8241	0.741295	0.71479	0.850957	49.8773	0.71738	0.945055	0.928571
19.6905	0.977015	1.03175	0.810296	0.954812	11.5855	0.585982	0.802158	0.603808	0.68689		25.1436	0.682206	0.653779	0.791768	50.5113	0.780915	1.00925	1.01183
19.9398	1.01081	1.04244	0.839383	0.98393	11.7321	0.605036	0.809553	0.65873	0.747932		25.4606	0.729879	0.702917	0.837944	51.1454	0.769687	0.954631	1.00071
20.189	1.15915	1.19634	0.937664	1.02727	11.8788	0.554062	0.757737	0.616558	0.688082		25.7801	0.814035	0.760889	0.911564	51.7794	0.737095	0.940141	0.971216
20.4382	1.12877	1.12283	0.795617	0.982128	12.0254	0.58245	0.803962	0.622698	0.695867		26.0971	0.665633	0.659157	0.828422	52.4135	0.731567	0.945286	1.00353
20.6875	1.07621	1.06993	0.774757	0.96581	12.1721	0.596072	0.824611	0.632608	0.704363		26.4166	0.732169	0.735812	0.811335	53.0476	0.74128	0.947606	0.982575
20.9367	0.993283	1.00312	0.71262	0.928771	12.3187	0.557665	0.766716	0.610184	0.700665		26.7336	0.73561	0.623699	0.791913	53.6816	0.730043	0.968854	1.02797
21.186	0.792325	0.83839	0.593087	0.749392	12.4654	0.548291	0.691594	0.633708	0.681711		27.0531	0.759109	0.778636	0.81098	54.3157	0.741908	0.945655	0.979442
21.4352	0.863303	0.920671	0.651625	0.822041	12.612	0.559447	0.783414	0.63138	0.673962		27.3702	0.798681	0.737192	0.919875	54.9497	0.782254	0.945455	0.991998
21.6845	0.837095	0.848647	0.66875	0.768891	12.7587	0.585999	0.767646	0.607799	0.687909		27.6896	0.733833	0.656981	0.791135	55.5838	0.78544	0.974232	1.04301
21.9337	0.811265	0.862468	0.580012	0.744907	12.9053	0.575136	0.764813	0.650363	0.716288		28.0067	0.786318	0.711441	0.87174	56.2179	0.770574	0.969126	1.02418
22.183	0.778259	0.833101	0.526479	0.737143	13.052	0.573735	0.783692	0.612197	0.688853		28.3262	0.766262	0.707152	0.84669	56.8519	0.785249	0.966708	1.05282
22.4322	0.835051	0.930884	0.579078	0.843102	13.1986	0.550838	0.789328	0.618894	0.651064		28.6432	0.794755	0.766196	0.90484	57.486	0.767032	0.943132	0.971205
22.6815	0.914556	0.953356	0.623985	0.882133	13.3453	0.577342	0.775765	0.638761	0.693583		28.9627	0.70234	0.647661	0.831083	58.12	0.772466	0.972871	1.02654
22.9307	0.909222	0.965221	0.613937	0.878699	13.492	0.556476	0.723624	0.601896	0.670905		29.2797	0.813198	0.755186	0.926871	58.7541	0.795693	0.974382	1.05753
23.18	0.955685	1.03413	0.697231	0.929597	13.6386	0.58233	0.770532	0.641445	0.729354		29.5992	0.804624	0.675665	0.891674	59.3882	0.815081	1.01288	1.06563
23.4292	0.923333	0.98492	0.694556	0.931449	13.7853	0.558443	0.766707	0.610882	0.684371		29.9162	0.728888	0.714008	0.885307	60.0222	0.80569	0.994839	1.06778
23.6785	0.968499	0.991449	0.76335	0.890675	13.9319	0.572498	0.815929	0.600888	0.708914		30.2357	0.756976	0.738642	0.821372	60.6563	0.760614	0.959613	1.00497
23.9277	0.912022	0.934175	0.732577	0.831932	14.0786	0.620845	0.872707	0.66241	0.73948		30.5527	0.724098	0.656914	0.786007	61.2903	0.783426	0.954055	1.09773
24.177	0.811159	0.933735	0.675398	0.86954	14.2252	0.604273	0.799262	0.638416	0.700574		30.8722	0.784727	0.71549	0.885078	61.9244	0.817696	1.00504	1.07965
24.4262	0.797445	0.854208	0.613616	0.806009	14.3719	0.590565	0.855895	0.644936	0.727584		31.1892	0.77793	0.705065	0.867562	62.5584	0.807758	1.01423	1.08981
24.6754	0.94454	0.97736	0.770772	0.909325	14.5185	0.591684	0.937111	0.65636	0.765957		31.5087	0.743957	0.660331	0.893528	63.1925	0.801777	0.984301	1.0489
24.9247	0.953426	1.04369	0.734011	0.962488	14.6652	0.625609	0.983057	0.654151	0.780148		31.8258	0.81277	0.744736	0.891707	63.8266	0.787543	0.942564	1.02461
25.1739	0.934941	0.966067	0.585218	0.877671	14.8118	0.649604	0.884147	0.688751	0.772219		32.1452	0.741789	0.737844	0.851185	64.4606	0.846164	1.01034	1.07084
25.4232	0.965751	0.974465	0.715684	0.909389	14.9585	0.610107	0.881466	0.689909	0.772126		32.4623	0.759747	0.685879	0.871813	65.0947	0.834473	1.02615	1.10803
25.6724	0.90185	0.956196	0.723966	0.856571	15.1051	0.610533	0.931765	0.645255	0.715082		32.7818	0.754858	0.751444	0.95233	65.7287	0.810297	1.05399	1.09557
25.9217	0.922336	1.02502	0.723771	0.912713	15.2518	0.618919	0.844807	0.646771	0.75786		33.0988	0.74489	0.693544	0.853586	66.3628	0.820996	0.991293	1.07068
26.1709	0.898778	0.966038	0.744373	0.890298	15.3984	0.635196	0.862527	0.667891	0.776276		33.4183	0.698472	0.683835	0.802352	66.9969	0.796666	0.958728	1.07547
26.4202	1.02221	1.08861	0.826616	1.02254	15.5451	0.596362	0.849321	0.62727	0.770812		33.7353	0.839968	0.72602	0.984777	67.6309	0.799781	1.02253	1.07304
26.6694	0.984317	1.08024	0.884064	1.00764	15.6917	0.622456	0.883676	0.619915	0.771794		34.0548	0.840484	0.785781	0.921972	68.265	0.79796	1.01254	1.07263
26.9187	0.983493	1.09086	0.735839	0.9672	15.8384	0.640372	0.870104	0.634808	0.785481		34.3718	0.840494	0.726347	0.887683	68.899	0.772623	1.00893	1.03019
27.1679	1.12927	1.26871	0.878875	1.10928	15.985	0.649172	0.843503	0.685872	0.783397		34.6913	0.796428	0.743525	0.987118	69.5331	0.797505	1.02624	1.07375
27.4172	1.14991	1.2108	0.901906	1.07734	16.1317	0.647255	0.839728	0.648326	0.78533		35.0083	0.800517	0.740402	0.865313	70.1672	0.812079	0.980301	1.06695
27.6664	1.14706	1.21964	0.911869	1.09563	16.2783	0.64539	0.836575	0.649065	0.778455		35.3278	0.851464	0.799399	0.933304	70.8012	0.827237	0.986624	1.07783
27.9157	1.0017	1.0697	0.827299	0.989055	16.425	0.644059	0.88337	0.649378	0.812284		35.6448	0.872093	0.817143	0.958639	71.4353	0.821211	0.970373	1.04299
28.1649	1.05788	1.11503	0.830906	1.04245	16.5716	0.63815	0.818944	0.654349	0.801222		35.9643	0.894913	0.801144	0.963128	72.0693	0.824569	0.988934	1.08082
28.4142	1.06043	1.11536	0.730173	1.02044	16.7183	0.663699	0.827582	0.664285	0.756196		36.2814	0.78517	0.783672	0.889588	72.7034	0.870382	0.97502	1.03698
28.6634	1.17099	1.24618	0.861985	1.15732	16.8649	0.616502	0.833401	0.62969	0.740394		36.6008	0.856198	0.828747	0.98029	73.3374	0.825416	0.941873	1.03581
28.9127	1.14791	1.25428	0.860139	1.12527	17.0116	0.629082	0.879791	0.64551	0.779281		36.9179	0.814431	0.784986	0.951031	73.9715	0.862528	1.00845	1.08571
29.1619	1.31963	1.41883	1.04481	1.2747	17.1582	0.6519	0.836558	0.679268	0.816992		37.2374	0.783466	0.728389	0.855359	74.6056	0.815072	0.977381	1.01988
29.4111	1.23998	1.35314	0.943743	1.21294	17.3049	0.666858	0.898022	0.703035	0.812947		37.5544	0.762883	0.77419	0.829713	75.2396	0.846239	0.967457	1.03267
29.6604	1.14502	1.24838	0.929031	1.15638	17.4516	0.626244	0.843195	0.6614	0.73945		37.8739	0.830065	0.821758	0.928654	75.8737	0.849084	0.949843	1.05622
29.9096	1.31833	1.45554	1.03086	1.31185	17.5982	0.656292	0.92822	0.709587	0.77278		38.1909	0.858178	0.82457	1.02737	76.5077	0.893109	0.997707	1.07414
30.1589	1.24812	1.36538	0.994187	1.25743	17.7449	0.635865	0.87743	0.72917	0.732291		38.5104	0.817752	0.839209	1.0234	77.1418	0.875974	1.05007	1.00379
30.4081	1.02411	1.20315	0.736285	1.10042	17.8915	0.622414	0.794523	0.680054	0.71911		38.8274	0.834095	0.805232	0.962533	77.7759	0.873467	0.980293	1.07683
30.6574	1.13149	1.24316	0.800368	1.12092	18.0382	0.585827	0.805348	0.637578	0.689889		39.1469	0.831497	0.8481	0.995267	78.4099	0.888245	1.0142	1.00864
30.9066	1.1674	1.29074	0.955689	1.16172	18.1848	0.626887	0.827432	0.652351	0.728125		39.4639	0.835703	0.752017	0.84113	79.044	0.887606	1.0101	1.04449
31.1559	1.31476	1.43348	1.08027	1.30032	18.3315	0.677267	0.879499	0.693013	0.746071		39.7834	0.866354	0.816858	0.970425	79.678	0.901761	1.02072	1.08439
31.4051	1.26139	1.34771	0.986946	1.24263	18.4781	0.65493	0.841535	0.709999	0.808174		40.1004	0.866164	0.749099	0.930893	80.3121	0.86787	1.03011	1.06398
31.6544	1.07149	1.11865	0.843405	1.05981	18.6248	0.628124	0.846856	0.648381	0.722953		40.4199	0.901431	0.798302	0.938403	80.9462	0.933831	1.01143	1.06056
31.9036	1.02317	1.11262	0.837759	1.03617	18.7714	0.688443	0.881439	0.702548	0.767852		40.737	0.841149	0.795257	0.960197	81.5802	0.94874	1.03723	1.03721
32.1529	1.00332	1.10954	0.81502	1.01959	18.9181	0.667836	0.841617	0.690259	0.79296		41.0564	0.897687	0.772325	0.996921	82.2143	0.892996	1.00954	1.08478
32.4021	1.08053	1.15558	0.848358	1.07596	19.0647	0.638021	0.815895	0.694292	0.759349		41.3735	0.956536	0.812759	0.998076	82.8483	0.926028	0.999793	1.06072
32.6514	1.10951	1.16257	0.826977	1.08557	19.2114	0.644309	0.768173	0.673766	0.729118		41.693	0.87173	0.824596	0.982104	83.4824	0.918688	1.02112	1.08617
32.9006	1.16543	1.25101	0.902957	1.15868	19.358	0.671302	0.835508	0.681478	0.746039		42.01	0.880246	0.815365	0.969509	84.1164	0.901086	0.987566	1.06818
33.1499	1.2462	1.37799	0.878312	1.28223	19.5047	0.68938	0.841576	0.69566	0.770371		42.3295	0.861336	0.788282	0.972399	84.7505	0.865989	0.962908	1.05869
33.3991	1.23696	1.35985	0.924231	1.2463	19.6513	0.645202	0.755335	0.689117	0.742585		42.6465	0.78291	0.769511	0.871537	85.3846	0.895636	1.01018	1.10154
33.6483	1.1496	1.2901	0.892481	1.16802	19.798	0.612607	0.809914	0.681894	0.752071		42.966	0.860655	0.755534	0.987115	86.0186	0.86863	0.973509	1.0411
33.8976	1.04044	1.15842	0.823276	1.04297	19.9446	0.672266	0.835228	0.688553	0.746417		43.283	0.822101	0.76092	0.854129	86.6527	0.932117	1.00501	1.09939
34.1468	1.14873	1.28549	0.890145	1.21534	20.0913	0.697393	0.860599	0.710705	0.810734		43.6025	0.85556	0.758041	0.872294	87.2867	0.913344	0.975654	1.05799
34.3961	1.29974	1.43464	1.10356	1.30048	20.2379	0.666432	0.859207	0.701474	0.775535		43.9195	0.808983	0.784756	0.940645	87.9208	0.90116	1.02342	1.15897
34.6453	1.27265	1.38448	1.03517	1.26611	20.3846	0.707212	0.883709	0.7264	0.775316		44.239	0.831652	0.871437	0.950174	88.5549	0.872226	0.984827	1.07579
34.8946	1.25885	1.41736	1.02034	1.26451	20.5312	0.736193	0.94144	0.729485	0.76915		44.556	0.828317	0.786828	0.983562	89.1889	0.881157	1.00434	1.09431
35.1438	1.31288	1.51005	1.0166	1.40916	20.6779	0.680907	0.825555	0.736111	0.710726		44.8755	0.930101	0.90906	1.02104	89.823	0.91128	0.979836	1.13015
35.3931	1.40513	1.63189	1.13767	1.47619	20.8245	0.684933	0.785644	0.722951	0.764756		45.1926	0.868609	0.850994	1.00393	90.457	0.916959	0.982073	1.08296
35.6423	1.29936	1.4937	1.0152	1.34739	20.9712	0.636151	0.770334	0.694521	0.725779		45.512	0.907086	0.875357	1.04273	91.0911	0.928421	1.04706	1.17365
35.8916	1.19265	1.39312	0.938671	1.25864	21.1178	0.659956	0.810985	0.688017	0.732713		45.8291	0.823107	0.788667	0.921885	91.7252	0.904866	0.984933	1.12697
36.1408	1.24672	1.40299	0.996903	1.25694	21.2645	0.691535	0.849368	0.693794	0.759478		46.1486	0.835138	0.810658	0.945267	92.3592	0.865213	0.932988	1.06717
36.3901	1.13271	1.3144	0.919022	1.21558	21.4112	0.715486	0.840478	0.702971	0.8195		46.4656	0.916031	0.84141	0.97988	92.9933	0.891349	0.938858	1.05277
36.6393	1.15143	1.34619	0.972588	1.20718	21.5578	0.677031	0.838692	0.725436	0.765314		46.7851	0.902993	0.819021	0.997929	93.6273	0.902529	1.00507	1.16326
36.8886	1.04017	1.25221	0.910981	1.16807	21.7045	0.68786	0.941759	0.738174	0.793039		47.1021	0.896185	0.784115	0.905451	94.2614	0.92326	0.990116	1.09115
37.1378	0.978423	1.14476	0.916227	1.05305	21.8511	0.693287	0.954981	0.720564	0.815873		47.4216	0.897061	0.800957	0.977519	94.8954	0.907463	1.02617	1.12295
37.3871	0.993545	1.22753	0.874948	1.0827	21.9978	0.710125	0.868412	0.739619	0.803837		47.7386	0.893467	0.812571	0.959652	95.5295	0.923337	0.978094	1.09355
37.6363	0.874931	1.11136	0.770348	0.969624	22.1444	0.702214	0.758855	0.716275	0.795315		48.0581	0.90325	0.783565	1.02323	96.1636	0.906972	0.970419	1.08626
37.8856	1.09103	1.31038	0.959956	1.19423	22.2911	0.627667	0.795411	0.683594	0.725941		48.3751	0.885866	0.893198	0.992605	96.7976	0.944263	1.03605	1.1491
38.1348	1.16885	1.37767	1.00331	1.26745	22.4377	0.68477	0.821321	0.692602	0.808447		48.6946	0.8954	0.869722	1.01649	97.4317	0.963115	1.00664	1.03994
38.384	1.14124	1.44056	1.06273	1.2851	22.5844	0.666429	0.832089	0.720094	0.802416		49.0116	0.912738	0.871051	1.00884	98.0657	0.926093	0.975774	1.08726
38.6333	1.11055	1.29984	0.913985	1.17503	22.731	0.6858	0.812731	0.706588	0.748236		49.3311	0.96302	0.877784	1.02541	98.6998	0.942984	1.03508	1.1343
38.8825	1.06961	1.26694	0.837426	1.13944	22.8777	0.678181	0.891103	0.728011	0.762577		49.6482	0.925756	0.812568	0.930366	99.3339	0.947177	0.97459	1.1272
39.1318	1.04369	1.26863	0.961328	1.10473	23.0243	0.694427	0.928348	0.731118	0.808752		49.9676	0.857012	0.799062	0.915495	99.9679	0.949688	1.02389	1.09834
39.381	0.966209	1.19392	0.885346	1.04306	23.171	0.692881	0.917787	0.730105	0.803831		50.2847	0.887053	0.79047	0.955339	100.602	0.943948	0.999883	1.08758
39.6303	1.07614	1.34358	1.06948	1.1826	23.3176	0.692176	0.906009	0.751692	0.782117		50.6042	0.916653	0.727473	0.950512	101.236	0.929174	0.977993	1.04335
39.8795	1.21475	1.50522	1.11329	1.33009	23.4643	0.702022	0.974384	0.706893	0.755681		50.9212	0.956631	0.887538	1.04324	101.87	0.938408	0.997296	1.16668
					23.6109	0.72797	0.931473	0.724728	0.774317		51.2407	0.856356	0.780017	0.959267	102.504	0.93987	1.0438	1.08255
					23.7576	0.70772	0.878927	0.734405	0.747316		51.5577	0.943751	0.862005	1.05407	103.138	0.93781	1.01183	1.07141
					23.9042	0.72302	0.911658	0.753291	0.769306		51.8772	0.919242	0.831087	1.03517	103.772	0.902827	1.0175	1.03018
					24.0509	0.723022	0.934889	0.754286	0.779774		52.1942	0.937943	0.819675	1.00117	104.406	0.925037	1.00855	1.10189
					24.1975	0.72013	0.916868	0.743231	0.796648		52.5137	0.882003	0.872657	0.960324	105.04	0.92854	1.04264	1.06796
					24.3442	0.757232	1.00742	0.820633	0.812876		52.8307	0.817118	0.790604	0.912024	105.674	0.920209	1.06332	1.0702
					24.4908	0.68854	0.866464	0.748291	0.766954		53.1502	0.960564	0.821241	1.02927	106.308	0.95644	1.06563	1.08824
					24.6375	0.7362	0.960696	0.750734	0.771437		53.4672	0.913117	0.81684	0.953132	106.943	0.93942	1.0241	1.06919
					24.7841	0.73205	0.910823	0.763249	0.808345		53.7867	0.947172	0.852942	1.05011	107.577	0.89489	1.01827	1.03153
					24.9308	0.697244	0.793905	0.714115	0.768888		54.1038	0.954578	0.813157	1.06433	108.211	0.939777	1.07871	1.11504
					25.0774	0.728339	0.839121	0.7209	0.780498		54.4232	0.924101	0.78914	1.02883	108.845	0.923072	1.03614	1.06608
					25.2241	0.717493	0.921563	0.720602	0.755404		54.7403	0.949797	0.781553	1.06222	109.479	0.930891	1.02268	1.06909
					25.3707	0.744177	0.905616	0.756483	0.768854		55.0598	1.01646	0.918585	1.0762	110.113	0.930136	1.01477	1.03687
					25.5174	0.69622	0.855536	0.7389	0.735132		55.3768	0.927598	0.834804	1.03666	110.747	0.973529	1.02498	1.0492
					25.6641	0.689147	0.843029	0.774069	0.75599		55.6963	0.90252	0.83277	0.977477	111.381	0.960603	1.06564	1.10585
					25.8107	0.693876	0.882246	0.716555	0.686416		56.0133	0.953757	0.875976	1.03365	112.015	0.939138	1.07169	1.02701
					25.9574	0.703891	0.838419	0.70532	0.737543		56.3328	0.948867	0.806815	0.9726	112.649	0.916339	1.02289	1.08578
					26.104	0.674567	0.815005	0.717015	0.71931		56.6498	0.88441	0.745158	0.954471	113.283	0.979616	1.03581	1.09299
					26.2507	0.683774	0.907329	0.687708	0.702141		56.9693	0.888288	0.843887	1.01486	113.917	0.967752	1.05313	1.05346
					26.3973	0.698395	0.932717	0.692906	0.70605		57.2863	0.923054	0.85121	1.00439	114.551	0.977719	1.01714	1.07493
					26.544	0.720962	0.917031	0.726295	0.764116		57.6058	0.950381	0.816073	1.00736	115.185	0.940117	1.01612	1.0262
					26.6906	0.659282	0.931651	0.726692	0.735227		57.9228	0.911667	0.865749	1.0673	115.819	0.956477	0.998953	1.03936
					26.8373	0.690739	0.927148	0.725976	0.713693		58.2423	0.879204	0.853137	1.05897	116.453	0.988646	1.04573	1.08128
					26.9839	0.723022	0.959637	0.709219	0.719354		58.5594	0.952665	0.771609	0.947692	117.088	1.00823	1.07835	1.07758
					27.1306	0.717957	1.01226	0.787329	0.770981		58.8788	0.900699	0.808637	1.0595	117.722	0.95428	1.05673	1.07303
					27.2772	0.732171	0.970774	0.762496	0.734497		59.1959	0.885364	0.767996	0.945798	118.356	1.04404	1.07178	1.1429
					27.4239	0.678803	0.982018	0.700505	0.734007		59.5154	0.933522	0.865582	0.987354	118.99	1.06287	1.06433	1.10372
					27.5705	0.678009	0.968865	0.69653	0.690223		59.8324	0.942203	0.789249	1.0174	119.624	1.00611	1.10267	1.11055
					27.7172	0.719226	0.927872	0.732543	0.741054		60.1519	0.968978	0.939143	0.981621	120.258	1.0067	1.06068	1.12236
					27.8638	0.754189	0.896751	0.745613	0.769236		60.4689	0.872417	0.843467	0.986552	120.892	1.01298	1.08014	1.10795
					28.0105	0.73701	0.917084	0.761601	0.733181		60.7884	0.950018	0.841298	1.0421	121.526	1.02334	1.07441	1.05047
					28.1571	0.714885	0.865114	0.694179	0.665562		61.1054	0.977447	0.879413	1.11003	122.16	1.01172	1.06838	1.05778
					28.3038	0.72888	0.905021	0.756308	0.733825		61.4249	0.923587	0.885796	1.06664	122.794	1.02307	1.0867	1.15244
					28.4504	0.754169	0.909315	0.774452	0.771649		61.7419	0.975959	0.823204	1.05639	123.428	0.988917	1.09696	1.11444
					28.5971	0.736178	0.882569	0.776666	0.713669		62.0614	0.898097	0.860944	1.04442	124.062	0.975203	1.04719	1.00675
					28.7437	0.717101	0.917282	0.707001	0.686568		62.3784	0.91583	0.864289	0.998914	124.696	1.00132	1.04981	1.04207
					28.8904	0.74883	0.977334	0.768245	0.731361
					29.037	0.773211	0.978501	0.790444	0.823278
					29.1837	0.751272	0.927291	0.761333	0.788038
					29.3303	0.750507	0.929697	0.749744	0.756173
					29.477	0.752934	0.931035	0.781262	0.79795
					29.6237	0.74688	0.906084	0.775141	0.80964
					29.7703	0.696484	0.858058	0.777511	0.79626
					29.917	0.737844	0.921967	0.791735	0.798289
					30.0636	0.719221	0.881631	0.80626	0.820057
					30.2103	0.750302	0.830178	0.766047	0.798172
					30.3569	0.732706	0.833821	0.744473	0.770206
					30.5036	0.72569	0.934036	0.737073	0.805339
					30.6502	0.716001	0.888565	0.710741	0.796538
					30.7969	0.785502	0.894829	0.777118	0.816856
					30.9435	0.765632	0.896962	0.824656	0.800692
					31.0902	0.762951	0.983531	0.809653	0.818101
					31.2368	0.757635	0.896292	0.77483	0.796976
					31.3835	0.755358	0.913837	0.790306	0.84416
					31.5301	0.753598	0.921476	0.760755	0.794321
					31.6768	0.750946	0.889841	0.729871	0.794562
					31.8234	0.742592	0.896541	0.746132	0.808933
					31.9701	0.721122	0.838936	0.727704	0.812864
					32.1167	0.777549	0.891448	0.802762	0.84337
					32.2634	0.754071	0.989921	0.802882	0.831757
					32.41	0.765745	1.01611	0.819197	0.83928
					32.5567	0.817188	0.990252	0.842675	0.88666
					32.7033	0.807054	0.98651	0.844735	0.8876
					32.85	0.752661	0.972125	0.792681	0.813741
					32.9966	0.786948	0.976182	0.798323	0.848492
					33.1433	0.793571	0.975498	0.846656	0.931611
					33.2899	0.786038	1.02759	0.781867	0.894886
					33.4366	0.766032	1.01565	0.79287	0.848289
					33.5833	0.768385	1.01945	0.765598	0.811369
					33.7299	0.80052	0.976348	0.822949	0.863694
					33.8766	0.770511	0.982487	0.790191	0.841174
					34.0232	0.757484	0.977066	0.781305	0.840512
					34.1699	0.752161	0.979647	0.78909	0.773523
					34.3165	0.778012	1.01596	0.830785	0.863655
					34.4632	0.762911	0.969776	0.85758	0.842641
					34.6098	0.762714	0.983494	0.800878	0.834163
					34.7565	0.752193	0.974931	0.778318	0.814513
					34.9031	0.768848	1.01801	0.772364	0.855174
					35.0498	0.764094	0.922442	0.811695	0.852358
					35.1964	0.763074	0.898401	0.795415	0.845524
					35.3431	0.740456	0.966258	0.822607	0.801276
					35.4897	0.78629	0.994769	0.812213	0.818637
					35.6364	0.810038	0.95343	0.866584	0.881726
					35.783	0.787634	1.00426	0.810408	0.878938
					35.9297	0.79791	1.01845	0.821805	0.860219
					36.0763	0.806801	0.979944	0.849304	0.874014
					36.223	0.775111	0.959548	0.82313	0.863022
					36.3696	0.78033	0.928189	0.800152	0.809025
					36.5163	0.78113	1.01792	0.824567	0.828661
					36.6629	0.815311	0.98825	0.871174	0.82971
					36.8096	0.787429	0.900431	0.850403	0.823709
					36.9562	0.746485	0.922783	0.786713	0.765153
					37.1029	0.798633	0.914489	0.830873	0.750089
					37.2495	0.774184	0.948499	0.803716	0.760455
					37.3962	0.823905	0.944375	0.798199	0.814228
					37.5428	0.79291	0.927019	0.808992	0.808735
					37.6895	0.797357	0.953173	0.830122	0.791327
					37.8362	0.773126	0.978299	0.808664	0.792068
					37.9828	0.787026	0.927123	0.828545	0.777651
					38.1295	0.81042	0.957762	0.867779	0.778537
					38.2761	0.77892	0.962144	0.830156	0.763508
					38.4228	0.782761	1.05023	0.826786	0.743465
					38.5694	0.81507	0.984705	0.846775	0.808174
					38.7161	0.784452	0.996621	0.880577	0.833759
					38.8627	0.778841	0.953965	0.784827	0.787583
					39.0094	0.803066	1.00847	0.845385	0.772075
					39.156	0.804848	0.95935	0.816279	0.777671
					39.3027	0.796482	0.876313	0.835529	0.770352
					39.4493	0.778572	0.88107	0.829017	0.758438
					39.596	0.830676	0.954826	0.848082	0.782336
					39.7426	0.824484	0.934824	0.859357	0.817248
					39.8893	0.78423	0.851043	0.829918	0.793836
					40.0359	0.749393	0.840032	0.80567	0.754313
					40.1826	0.769021	0.866766	0.813208	0.792291
					40.3292	0.794747	0.917765	0.802625	0.798783
					40.4759	0.778798	0.851187	0.811545	0.805187
					40.6225	0.769478	0.876728	0.813661	0.816629
					40.7692	0.774297	0.957243	0.809454	0.761635
					40.9158	0.753432	0.989566	0.780937	0.767318
					41.0625	0.793799	0.865595	0.870643	0.804136
					41.2091	0.75578	0.864066	0.805127	0.733283
					41.3558	0.745856	0.87816	0.784558	0.741099
					41.5024	0.803432	0.915408	0.802508	0.761248
					41.6491	0.76304	0.866337	0.809435	0.768349
					41.7958	0.786255	0.869476	0.821511	0.787943
					41.9424	0.77077	0.958039	0.803412	0.77338
					42.0891	0.806074	0.958242	0.804633	0.78868
					42.2357	0.786532	0.898308	0.817332	0.843248
					42.3824	0.76847	0.815608	0.778542	0.814288
					42.529	0.723261	0.873745	0.789106	0.777828
					42.6757	0.791454	0.945354	0.833973	0.795119
					42.8223	0.790853	0.885238	0.823941	0.811228
					42.969	0.737004	0.809735	0.787318	0.797777
					43.1156	0.705872	0.810495	0.73264	0.747221
					43.2623	0.765701	0.875941	0.805518	0.769071
					43.4089	0.755213	0.869936	0.780156	0.783359
					43.5556	0.757044	0.802896	0.773684	0.773923
					43.7022	0.748834	0.901917	0.767894	0.739646
					43.8489	0.754059	0.846965	0.778676	0.771639
					43.9955	0.8132	0.884827	0.844386	0.793656
					44.1422	0.766859	0.877818	0.806665	0.839512
					44.2888	0.734096	0.888846	0.764091	0.760956
					44.4355	0.724206	0.908293	0.786596	0.728968
					44.5821	0.775291	0.875452	0.823515	0.787347
					44.7288	0.771833	0.843979	0.81863	0.825578
					44.8754	0.742035	0.857691	0.805775	0.830443
					45.0221	0.749997	0.921287	0.803021	0.759303
					45.1687	0.809932	1.0281	0.856498	0.875173
					45.3154	0.779978	0.864879	0.817728	0.818943
					45.462	0.802819	0.880938	0.818783	0.813022
					45.6087	0.797958	0.952967	0.85952	0.813018
					45.7554	0.774054	0.954672	0.84596	0.830504
					45.902	0.791298	0.980368	0.819568	0.814713
					46.0487	0.733194	0.797259	0.770644	0.757623
					46.1953	0.774541	0.970922	0.791296	0.777728
					46.342	0.825584	0.999314	0.816853	0.834775
					46.4886	0.8048	1.00613	0.845272	0.819203
					46.6353	0.786917	0.979567	0.843582	0.80699
					46.7819	0.781635	1.02493	0.868572	0.84282
					46.9286	0.739924	0.931691	0.82857	0.788844
					47.0752	0.804949	0.965458	0.872606	0.881822
					47.2219	0.763168	0.936933	0.877135	0.845846
					47.3685	0.812361	1.09061	0.859816	0.848088
					47.5152	0.817479	0.960144	0.861581	0.852232
					47.6618	0.817671	0.99688	0.862822	0.906141
					47.8085	0.841829	1.00703	0.892571	0.832121
					47.9551	0.833998	1.03277	0.865455	0.887618
					48.1018	0.844831	1.0034	0.880964	0.853813
					48.2484	0.817839	0.932414	0.864277	0.849586
					48.3951	0.820263	1.00096	0.861898	0.830771
					48.5417	0.839226	1.1247	0.888597	0.847293
					48.6884	0.791878	0.940798	0.846567	0.819682
					48.835	0.809134	1.04014	0.882312	0.835209
					48.9817	0.794287	1.03478	0.828202	0.775599
					49.1283	0.807432	1.05378	0.8481	0.825677
					49.275	0.810043	0.909156	0.858965	0.850728
					49.4216	0.790608	0.939572	0.832206	0.812132
					49.5683	0.795832	1.03731	0.854787	0.81522
					49.7149	0.846774	1.09676	0.867771	0.809564
					49.8616	0.80047	0.942817	0.856454	0.807682
					50.0083	0.813564	0.99163	0.863816	0.817181
					50.1549	0.749126	1.01533	0.807583	0.734181
					50.3016	0.782229	0.990291	0.812222	0.794551
					50.4482	0.780294	0.981299	0.834946	0.82512
					50.5949	0.777323	0.974655	0.821399	0.814671
					50.7415	0.757534	1.00684	0.761975	0.760225
					50.8882	0.818776	1.10254	0.834114	0.864123
					51.0348	0.791442	1.06444	0.825946	0.810344
					51.1815	0.788627	1.10714	0.815557	0.814744
					51.3281	0.80678	1.20175	0.831148	0.804648
					51.4748	0.799407	1.08	0.842046	0.869906
					51.6214	0.779081	1.05114	0.804232	0.809065
					51.7681	0.786439	1.14315	0.800465	0.823257
					51.9147	0.778516	1.05502	0.811508	0.828431
					52.0614	0.734823	0.998481	0.778945	0.831657
					52.208	0.760914	1.0062	0.787463	0.866229
					52.3547	0.781467	1.11073	0.838088	0.822406
					52.5013	0.807298	1.10035	0.843899	0.821835
					52.648	0.781255	0.932551	0.84334	0.832892
					52.7946	0.800161	1.08387	0.820891	0.819618
					52.9413	0.781594	1.14407	0.848484	0.793425
					53.0879	0.836878	1.09829	0.873638	0.809882
					53.2346	0.809617	1.03799	0.863097	0.803328
					53.3812	0.757889	1.02199	0.836454	0.805777
					53.5279	0.808551	1.11585	0.824172	0.766927
					53.6745	0.822806	1.02474	0.851419	0.804684
					53.8212	0.837148	1.03231	0.884363	0.84486
					53.9679	0.786681	1.01552	0.846844	0.797817
					54.1145	0.810875	1.20155	0.857683	0.77585
					54.2612	0.823379	1.13175	0.875532	0.799761
					54.4078	0.808052	1.07025	0.835748	0.771717
					54.5545	0.784659	0.980899	0.841482	0.719487
					54.7011	0.764574	1.10714	0.836141	0.782178
					54.8478	0.769034	1.11558	0.832886	0.798844
					54.9944	0.795208	1.0778	0.881974	0.819731
					55.1411	0.769611	1.04673	0.838795	0.780509
					55.2877	0.757517	1.10697	0.835613	0.760389
					55.4344	0.82792	1.1419	0.849532	0.845842
					55.581	0.78184	1.08139	0.827631	0.769896
					55.7277	0.771636	1.01745	0.836884	0.787953
					55.8743	0.772119	1.11293	0.83894	0.804463
					56.021	0.760745	1.12749	0.810095	0.778581
					56.1676	0.776348	1.09645	0.816493	0.829162
					56.3143	0.790608	1.14726	0.846951	0.826343
					56.4609	0.802487	1.13992	0.833601	0.871009
					56.6076	0.799555	1.14419	0.845002	0.796817
					56.7542	0.78108	1.12085	0.817397	0.802545
					56.9009	0.800837	1.18709	0.841119	0.825255
					57.0475	0.799043	1.23775	0.832056	0.807926
					57.1942	0.795482	1.22425	0.863997	0.774668
					57.3408	0.818943	1.29943	0.854552	0.821395
					57.4875	0.830279	1.27181	0.867353	0.836097
					57.6341	0.842653	1.18232	0.823573	0.803415
					57.7808	0.837923	1.18537	0.842169	0.800813
					57.9275	0.804093	1.18036	0.836642	0.827511
					58.0741	0.83129	1.18387	0.85526	0.849163
					58.2208	0.828937	1.19202	0.869342	0.854331
					58.3674	0.837095	1.23934	0.860023	0.848232
					58.5141	0.815819	1.21253	0.872496	0.809176
					58.6607	0.848288	1.1699	0.872899	0.879125
					58.8074	0.803767	1.12708	0.816965	0.859822
					58.954	0.82942	1.16124	0.831128	0.869967
					59.1007	0.84944	1.23771	0.82855	0.855399
					59.2473	0.826712	1.15608	0.886118	0.908698
					59.394	0.801223	1.18038	0.841265	0.849393
					59.5406	0.792557	1.21596	0.839981	0.843296
					59.6873	0.802945	1.28781	0.854137	0.852285
					59.8339	0.793938	1.23012	0.84184	0.866537
					59.9806	0.822374	1.27404	0.88194	0.860113
					60.1272	0.8279	1.30048	0.86534	0.839585

## Sheet: Figure 2c
data values are mean fluorescence intensity integrated over each nucleus in arbitrary units
cells were classified as diffuse unless they had at least 5 distinct puncta/droplets (at least 0.5 μM diameter spots by Imaris)
WT			DDBD			DIDR
diffuse	punctate		diffuse	punctate		diffuse	punctate
1933.28	3470.25		5534.31	25453.7		1116.85	2161.11
1976.52	3678.11		5737.83	26093.9		1131.47	2640.46
2052.39	3885.68		6040.62	28003.5		1199.8	2728.46
2163.07	4036.79		6669.31	30594.4		1432.66	2763.18
2578.28	4748.94		6979.63	52192.6		1697.86	2919.73
2742.61	4794.32		7226.77	54993.5		1713.28	2941.05
2766.4	4857.2		7300.65	27607.9		1722.97	2981.37
2821.68	5009.13		7850.21			1740.15	3090.44
1175.75	5352.68		8052.72			1836.84	3237.42
1251.47	6238.3		8461.86			1861.37	3243.49
1299.84	6366.13		8657.79			1876.87	3602.73
1310.56	6768.61		8979.72			1434.95	3656.22
1330.18	7241.13		9501.72			1511.97	3657.03
1368.76	7473.81		9517.39			1585.46	3750.45
1526.01	7666.63		9553.88			1857.92	3833.34
1558.83	8096.73		9711.73			1887.42	4165.63
1619.98	8524.04		9834.22			1934.88	4245.56
1630.25	8670.69		9992.77			2015.61	4356.76
1677.9	8735.72		10150.4			2315.4	4399.01
1716.93	8999.51		10191.6			2556.16	4689.04
	9115.18		10491.6			3040.45	4713.41
	9473.65		10519.3			1170.82	5021.74
	9477.11		10598.5			1258.06	5099.09
	9551.2		10604.7			1309.07	5304.46
	9665.9		10769.3			1478.23	5868.62
	9895.95		10858.3			1605.91	5876
	10186.5		10903.5			1613.17	5883.94
	10366.5		10996.8			1661.32	5987.12
	10535		11234.6			1673.8	6433.55
	10948.9		11268.6			1685.28	2856.75
	11148.6		11497.3			1695.38	3073.2
	11310.2		11643.8			1732.82	3227.07
	12245.3		11830			1746.16	3255.67
	12753.5		11991.8			1763.34	3270.1
	13117.5		12024.8			1806.31	3280.12
	13262.9		12346.7			1959.16	3326.04
	14640		12415.3			1963.1	3346.29
	14905.8		12864.9			1996.82	3393.55
	15559.4		13092.7			1996.85	3544.56
	15642.1		13219.7			1053.05	3566.54
	15684.8		13292.6			1084.76	3607.47
	16219.5		13325.7			1123.03	3625.75
	16242.6		13645.5			1143.67	3652.5
	16467.6		14199.3			1171.71	3862.78
	18159.7		14361.1			1175.17	3898.48
	18735.7		14403.8			1201.35	3997.99
	20535.8		14621.8			1219.31	4185.57
	21215		14797.1			1225.29	4482.96
	22235.4		15068			1257.55	4647.84
	22451		15087			1257.75	4748.86
	23170.6		15105.7			1264.01	5052.88
	26902.6		15535.2			1281.84	5483.62
	27480		15675.6			1371.66	5623.79
	28585.1		15749.5			1430.37	5758.76
	28996.9		15761.4			1444	5762.04
	29807.7		15791.3			1466.8	5892.19
	30456.6		15904.8			1655.98	5973.93
	31279.7		15941			1404.8	6065.78
	32425.7		16052.8			1454.94	6431.14
	36281.6		16136.1			1493.9	6677.39
	36579.9		16175.8			1679.33	2028.66
	38646.1		16717.8			1687.15	2546.98
	41188.1		16778			1745.67	2547.31
	42967.2		17583.8			1746.66	2958.67
	43502.5		17813.3			2103.56	3256.59
	43593.1		17955.1			1311.55	3335.16
	47330.8		18128.9			1398	3361.34
	52811.3		18762.5			1487.98	3400.08
	57254.7		18886.3			1496.89	3436.9
	61134.2		18925.3			1546.31	3493.19
	1624.74		18947.4			1633.86	3523.49
	1651.13		18965.5			1637.77	3587.79
	1921.56		18992.9			1673.97	3821.49
	2051.99		19011.6			1682.74	4081.31
	2115.85		19240.3			1718.65	4137.67
	2180.28		19271.3			1734.19	3581.44
	2205.22		19426.6			1876.29	4271.37
	2226.06		20276.5			1923.5	6497.21
	2284.8		20719.9			1933.9	8032.49
	2299.03		20809.8			1943.4	9868.93
	2330.7		22845.5			2022.13	2058.87
	2364.18		23795.7			2038.91	2066.79
	2443.71		24207.2			2045.98	2118.74
	2699.31		24232.7			2080.9	2177.26
	2715.3		24329.7			2084.19	2212.35
	2778.97		24397.7			2099.85	2565.33
	2861.59		24954.1			2101.56	1524.28
	3001.96		25966.5			2184.2	1599.95
	3546.76		26233.2			2363.97	1706.15
	3886.83		26850.6			2386.43	1716.89
	4807.8		26973.6			2411.94	2415.47
	7056.35		27387.6			2418.49	1909.78
	7729.03		29510.7			2432.75	1944.13
			30524.5			2583.06	2579.02
			41819.5			2322.49	2589.48
			4459			2391.92	3883.32
			5064.64			2416.84	4451.56
			5227.92			2485.39
			6041.59			2549.5
			6322.63			2586.25
			6481.6			2618.79
			6859.75			2771.29
			6956.21			3016.27
			7422.41			3026
			7539.21			3032.53

## Sheet: Figure 2g 
NANK-AF488 FRAP																						KLF4 DBD-AF594 FRAP
Time (s)	replicate 1	replicate 2	replicate 3	replicate 4	replicate 5	replicate 6	replicate 7	replicate 8	replicate 9	replicate 10	replicate 11	replicate 12	replicate 13	replicate 14	replicate 15		Time	Average	Stdev			Time (s)	replicate 1	replicate 2	replicate 3	replicate 4	replicate 5	replicate 6	replicate 7	replicate 8	replicate 9	replicate 10	replicate 11	replicate 12	replicate 13	replicate 14	replicate 15		Time	Average	Stdev
0	0	0	0	0	0	0	0	0	0	0	0	0	0	0	0		0	0	0			0	0	0	0	0	0	0	0	0	0	0	0	0	0	0	0		0	0	0
5.003	0.0364649	0.00711311	-0.0181793	0.0239989	0.0353556	0.000550373	0.0363133	0.0754489	0.0420184	0.0742024	0.0398831	0.0419194	0.00957331	0.0562637	0.120717		5.003	0.0387762	0.0342717			5.003	-0.0207956	0.0721129	-0.00717595	0.00254794	0.0361795	0.114926	-0.0105231	0.0909565	0.0433267	0.154951	0.0687375	0.164521	-0.0820042	-0.0337266	0.35487		5.002	0.0632603	0.106917
10.002	0.0791956	0.0385283	0.00975556	0.0405443	0.0431631	0.0490595	0.0841806	0.0310517	0.0278384	0.0665388	0.0439423	0.0246145	0.070341	0.0468946	0.0859475		10.002	0.0494397	0.023029			10.002	-0.0157021	0.00197613	-0.0649346	0.036422	0.0436626	0.0313812	0.0465845	0.103265	0.126216	0.137491	0.138789	0.200879	0.162361	0.148822	0.0712147		10.002	0.0778951	0.0748967
15.003	0.0773852	0.0210945	0.0805985	0.0581222	0.0631018	0.0526778	0.109911	0.0809764	0.0754381	0.0935929	0.060209	0.0495939	0.0724226	0.0170616	0.0758576		15.003	0.0658696	0.0245618			15.003	-0.0315151	0.0136125	0.0933011	0.0394635	0.0170408	0.00111789	0.0658317	0.188407	0.0744958	0.109062	0.187435	0.228866	0.000873005	0.0428446	-0.0115957		15.002	0.0679494	0.0798363
20.003	0.127346	0.0744543	0.08336	0.0697692	0.0922291	0.106256	0.136813	0.104403	0.108587	0.13995	0.127501	0.0992479	0.115421	0.11359	0.153109		20.003	0.110136	0.0241926			20.003	0.0983861	0.00852008	0.0709371	0.0904348	0.0821087	0.0982634	0.0155163	0.187168	0.0872582	0.125923	0.18427	0.180397	0.0155714	0.0935153	0.171583		20.003	0.100657	0.0603877
25.002	0.127467	0.120619	0.119595	0.0951272	0.0884046	0.115104	0.140835	0.147743	0.164099	0.138832	0.189273	0.136805	0.150307	0.137699	0.183411		25.002	0.137022	0.0282696			25.002	0.0233246	0.104859	0.123266	0.142672	0.0905396	0.145558	0.0592094	0.300964	0.125345	0.167133	0.29099	0.150391	-0.000101861	0.173159	0.171911		25.002	0.137948	0.0826304
30.002	0.0948794	0.0872203	0.0916452	0.0600331	0.147945	0.11182	0.138075	0.162933	0.171387	0.16395	0.179543	0.163821	0.172787	0.1878	0.205033		30.002	0.142591	0.0431935			30.002	0.115757	-0.0125752	0.114127	-0.00833605	0.0685093	0.0615996	-0.0373293	0.175302	0.197311	0.14201	0.174146	0.259407	0.0267492	0.125685	0.239068		30.002	0.109429	0.0918182
35.002	0.138194	0.0953743	0.0901802	0.106285	0.122992	0.166348	0.186441	0.212202	0.265877	0.168172	0.200746	0.150996	0.184195	0.231722	0.241849		35.002	0.170772	0.0540849			35.002	-0.00301813	-0.0260242	0.0983082	0.140732	0.0533421	0.183633	0.0732394	0.269506	0.201818	0.215676	0.264805	0.248247	-0.027242	0.176708	0.206135		35.002	0.138391	0.103818
40.003	0.126606	0.12441	0.183557	0.0946204	0.123298	0.152215	0.2136	0.277259	0.232028	0.162544	0.259731	0.169972	0.195206	0.22723	0.29579		40.003	0.189204	0.0608783			40.003	0.0306834	0.0128938	0.131203	0.0937149	0.10666	0.169966	0.0231175	0.287435	0.320177	0.305633	0.21239	0.282613	0.123164	0.169012	0.401609		40.003	0.178018	0.119849
45.003	0.140307	0.136888	0.189926	0.144377	0.192509	0.177174	0.226642	0.212891	0.291874	0.198736	0.268533	0.22514	0.264605	0.251637	0.301608		45.003	0.214857	0.0533317			45.003	0.0947773	0.166109	0.216693	0.171939	0.135281	0.165139	0.120841	0.0949667	0.0751595	0.0997863	0.145489	0.167295	0.00697874	0.116654	0.0161808		45.002	0.119553	0.0576777
50.002	0.1356	0.0844263	0.186267	0.120429	0.159919	0.193277	0.225177	0.202629	0.292126	0.170929	0.229163	0.198804	0.231632	0.226009	0.293526		50.002	0.196661	0.0577918			50.002	0.185198	0.105962	0.240385	0.17291	0.0844624	0.0978567	0.0996517	0.19017	0.184406	0.157878	0.143938	0.113753	-0.000790747	0.160679	0.150744		50.002	0.139147	0.0577663
55.003	0.151064	0.129895	0.207397	0.136953	0.165224	0.223756	0.236833	0.253107	0.290078	0.18451	0.249648	0.183346	0.214387	0.235936	0.299831		55.003	0.210798	0.0521687			55.003	0.0605356	0.116715	0.0509282	0.112044	0.0682312	0.136579	0.113155	0.283255	0.316693	0.330275	0.270391	0.283598	0.0467594	0.133437	0.403058		55.002	0.18171	0.119183
60.002	0.22304	0.169946	0.20592	0.175147	0.226737	0.25774	0.225462	0.240531	0.285511	0.250228	0.290651	0.22907	0.284393	0.273811	0.282887		60.002	0.241405	0.0387752			60.002	0.0975557	0.0833349	0.0789979	0.188783	0.115429	0.159973	0.105744	0.243622	0.202486	0.202468	0.185333	0.20203	0.184005	0.170218	0.30124		60.003	0.168081	0.0625393
65.002	0.234336	0.171056	0.224791	0.141905	0.214861	0.276012	0.271785	0.260061	0.276363	0.245282	0.269087	0.206591	0.211096	0.249523	0.273344		65.002	0.235073	0.0405031			65.002	0.0710916	0.0362302	0.147199	0.150382	0.072833	0.105745	0.11029	0.36315	0.324639	0.346788	0.364668	0.296798	0.267052	0.342282	0.506491		65.002	0.233709	0.14233
70.002	0.224843	0.197298	0.280407	0.16508	0.222651	0.249776	0.254382	0.349355	0.374196	0.319951	0.373087	0.278629	0.310529	0.316855	0.361704		70.002	0.28525	0.0657084			70.002	0.11454	0.0563799	0.120289	0.118107	0.208576	0.194616	0.101526	0.249905	0.364849	0.37495	0.346711	0.40569	0.124361	0.220091	0.377178		70.002	0.225185	0.120386
75.002	0.181013	0.145601	0.212785	0.182513	0.196015	0.262796	0.243028	0.332337	0.36496	0.334031	0.34437	0.298817	0.332885	0.301437	0.397649		75.002	0.275349	0.0778033			75.002	0.129016	0.144763	0.238051	0.12093	0.207235	0.139244	0.0833056	0.278458	0.345633	0.460523	0.25976	0.391303	0.279882	0.226879	0.371805		75.002	0.245119	0.111688
80.002	0.277586	0.186617	0.292513	0.183828	0.243838	0.326878	0.290691	0.284068	0.337977	0.319696	0.325558	0.260171	0.260873	0.309039	0.336128		80.002	0.282364	0.0488799			80.002	0.0783857	0.109784	0.145671	0.106017	0.113057	0.121913	0.218908	0.240685	0.236474	0.217804	0.24006	0.389037	0.190482	0.223219	0.397344		80.003	0.201923	0.0959496
85.003	0.250471	0.208859	0.258101	0.167322	0.211096	0.302673	0.289127	0.29665	0.398196	0.329278	0.371411	0.273724	0.289972	0.319613	0.324336		85.003	0.286055	0.0613011			85.003	0.158375	0.0887767	0.179284	0.127765	0.124173	0.166217	0.186807	0.3341	0.315492	0.433843	0.295521	0.386223	0.156667	0.187061	0.482604		85.002	0.241527	0.123249
90.002	0.220314	0.170407	0.239325	0.161699	0.196407	0.26496	0.27101	0.263866	0.366081	0.298404	0.362264	0.250923	0.26721	0.31526	0.325845		90.002	0.264932	0.062245			90.002	0.127418	0.101682	0.164798	0.155337	0.159027	0.144117	0.0492261	0.258763	0.262364	0.408585	0.370776	0.345209	0.270702	0.1931	0.409964		90.002	0.228071	0.114678
95.003	0.241189	0.224483	0.26855	0.197213	0.269207	0.314251	0.292293	0.354862	0.424164	0.323147	0.382267	0.293086	0.325425	0.355903	0.395629		95.003	0.310778	0.0648506			95.003	0.164969	0.135391	0.186498	0.155394	0.142687	0.208131	0.122161	0.261145	0.26806	0.330834	0.258305	0.224008	0.26813	0.244884	0.487552		95.002	0.230543	0.0932725
100.002	0.277957	0.242477	0.281071	0.188632	0.24142	0.328366	0.292337	0.315587	0.449607	0.364033	0.346768	0.264005	0.330725	0.322351	0.369087		100.002	0.307628	0.0634726			100.002	0.0983854	0.185285	0.177671	0.0764363	0.081772	0.108447	0.178681	0.206539	0.334742	0.381032	0.303455	0.187	0.0791281	0.189296	0.324991		100.003	0.194191	0.100288
105.002	0.248888	0.220248	0.28757	0.213967	0.255697	0.316964	0.31932	0.353295	0.468644	0.381104	0.425283	0.327062	0.318327	0.36095	0.392518		105.002	0.325989	0.0736395			105.002	0.173077	0.151415	0.156316	0.10805	0.124603	0.252127	0.127031	0.239688	0.201725	0.267927	0.226724	0.385814	0.180678	0.262826	0.157804		105.002	0.201054	0.0730422
110.002	0.254768	0.201015	0.295285	0.22661	0.293767	0.363787	0.341199	0.38178	0.465905	0.405886	0.423861	0.326684	0.37391	0.352733	0.356143		110.002	0.337556	0.0730823			110.002	0.164535	0.272686	0.152516	0.235825	0.132164	0.155925	0.271837	0.371771	0.42828	0.545665	0.422799	0.412504	0.39382	0.242165	0.476161		110.002	0.31191	0.132405
115.002	0.23508	0.172841	0.270883	0.182354	0.222302	0.322541	0.322493	0.419247	0.520845	0.451307	0.512108	0.347012	0.385357	0.397162	0.415478		115.002	0.345134	0.111712			115.002	0.0798837	0.151037	0.291084	0.213544	0.21384	0.203154	0.127726	0.223682	0.367131	0.425985	0.35628	0.328099	0.32151	0.181337	0.355707		115.002	0.256	0.101222
120.002	0.258327	0.247076	0.298051	0.197395	0.268584	0.355971	0.360741	0.377625	0.499797	0.436386	0.452676	0.378436	0.362002	0.400562	0.398589		120.002	0.352815	0.0839737			120.002	0.100686	0.0997479	0.206664	0.0804554	0.182169	0.27702	0.091943	0.161849	0.236537	0.326411	0.275399	0.247887	0.2176	0.163662	0.261495		120.003	0.195302	0.0774617
125.003	0.232216	0.229872	0.274497	0.199429	0.271075	0.316993	0.346706	0.375018	0.509056	0.458927	0.465483	0.365129	0.378777	0.381872	0.407427		125.003	0.347498	0.0927395			125.003	0.140751	0.0788512	0.272622	0.123874	0.15739	0.295117	0.165017	0.198429	0.199249	0.268583	0.316981	0.220787	0.114543	0.205754	0.432374		125.002	0.212688	0.0922287
130.002	0.276628	0.267782	0.332472	0.240934	0.308498	0.331648	0.36671	0.406151	0.513252	0.434238	0.453833	0.330002	0.387989	0.381815	0.411345		130.002	0.362887	0.0748776			130.002	0.0915917	0.304775	0.217407	0.151294	0.116778	0.197977	0.177543	0.235121	0.36007	0.34184	0.429637	0.366975	0.28882	0.23672	0.444165		130.002	0.264048	0.109463
135.003	0.235907	0.21604	0.349748	0.292463	0.285346	0.377166	0.372872	0.469557	0.539213	0.465211	0.49652	0.357716	0.378535	0.389607	0.44664		135.003	0.37817	0.0942756			135.003	0.09366	0.125435	0.126967	0.146265	0.167798	0.193584	0.12828	0.289148	0.313672	0.431138	0.396616	0.293637	0.213302	0.275847	0.346229		135.002	0.236105	0.107168
140.003	0.27949	0.21558	0.33273	0.302104	0.311976	0.431087	0.37002	0.425648	0.530947	0.445031	0.529421	0.41074	0.439883	0.408808	0.462863		140.003	0.393089	0.0901811			140.003	0.154732	0.129081	0.217057	0.230959	0.182487	0.141429	0.253202	0.319322	0.32617	0.324095	0.332805	0.421661	0.227103	0.251929	0.6242		140.003	0.275749	0.126641
145.002	0.243313	0.209769	0.329723	0.207779	0.307335	0.370902	0.320894	0.466186	0.576636	0.482218	0.481713	0.420083	0.429762	0.469106	0.447433		145.002	0.38419	0.110809			145.002	0.154994	0.185391	0.264132	0.184172	0.225858	0.343151	0.160777	0.327897	0.294062	0.458359	0.352292	0.41062	0.215709	0.162355	0.401463		145.002	0.276082	0.101501
150.002	0.245902	0.253856	0.341145	0.272342	0.31329	0.425071	0.396401	0.423011	0.552506	0.449217	0.553839	0.409189	0.411463	0.442752	0.461446		150.002	0.396762	0.0958284			150.002	0.124634	0.101551	0.264471	0.157439	0.258919	0.237614	0.273521	0.345582	0.353731	0.367549	0.32509	0.30969	0.277408	0.23739	0.368109		150.002	0.266846	0.0848674
155.002	0.254088	0.222656	0.28887	0.234914	0.31739	0.36951	0.374001	0.454473	0.602063	0.515343	0.502972	0.447309	0.406286	0.405147	0.400345		155.002	0.386358	0.109542			155.002	0.167499	0.299796	0.257218	0.233458	0.261345	0.289344	0.203363	0.202922	0.272597	0.3543	0.320058	0.379832	0.17904	0.266292	0.49084		155.002	0.278527	0.0844864
160.002	0.259781	0.255984	0.395317	0.272345	0.349563	0.447372	0.423126	0.463857	0.602674	0.501368	0.552525	0.3946	0.419742	0.474923	0.441185		160.002	0.416958	0.101472			160.002	0.124778	0.141663	0.204071	0.211789	0.211197	0.362122	0.247358	0.313648	0.387377	0.592576	0.366789	0.431718	0.363404	0.282984	0.496668		160.003	0.315876	0.131397
165.003	0.311293	0.282668	0.389352	0.282653	0.374534	0.431754	0.445485	0.479292	0.651037	0.539756	0.529259	0.44081	0.454647	0.488347	0.428209		165.003	0.435273	0.0997791			165.003	0.184053	0.128352	0.0649396	0.177633	0.195869	0.236068	0.263267	0.269871	0.370768	0.427644	0.329184	0.317048	0.208717	0.249794	0.714093		165.002	0.27582	0.152672
170.002	0.30659	0.309497	0.39311	0.275452	0.37219	0.432103	0.441741	0.510058	0.62053	0.540357	0.553311	0.49539	0.461791	0.475506	0.521808		170.002	0.447296	0.0999554			170.002	0.255006	0.201584	0.234294	0.257259	0.195239	0.246883	0.205501	0.307815	0.333589	0.472657	0.325612	0.429021	0.240582	0.247434	0.640175		170.002	0.306177	0.122569
175.003	0.292463	0.28805	0.394071	0.287966	0.362959	0.467974	0.427089	0.371201	0.55916	0.448006	0.480988	0.409081	0.396175	0.399741	0.421395		175.003	0.400421	0.0751129			175.003	0.118202	0.169314	0.244055	0.227935	0.278337	0.365642	0.187339	0.338686	0.324069	0.483531	0.298621	0.289722	0.230561	0.202224	0.290202		175.002	0.269896	0.0897116
180.002	0.307985	0.329072	0.388957	0.291841	0.33987	0.473565	0.440571	0.421932	0.617752	0.478934	0.505333	0.428818	0.408308	0.453949	0.47198		180.002	0.423925	0.085197			180.002	0.0884391	0.196452	0.27348	0.244539	0.285838	0.282704	0.171325	0.262223	0.30797	0.460476	0.252747	0.352324	0.185807	0.241282	0.56096		180.003	0.277771	0.115173
185.002	0.336603	0.323097	0.432649	0.293305	0.36906	0.479921	0.436656	0.470023	0.659856	0.496349	0.553617	0.486435	0.436015	0.502031	0.473043		185.002	0.449911	0.0939334			185.002	0.16966	0.362959	0.357596	0.206639	0.312091	0.381639	0.166023	0.338361	0.406972	0.493721	0.356081	0.427559	0.293817	0.241321	0.408304		185.002	0.328183	0.0966965
190.002	0.322915	0.298452	0.397622	0.236524	0.341321	0.456268	0.402438	0.488763	0.656201	0.512882	0.566311	0.440479	0.474794	0.516007	0.529058		190.002	0.442669	0.111341			190.002	0.278592	0.340595	0.277425	0.292276	0.291046	0.365412	0.235445	0.480022	0.416885	0.5175	0.431641	0.415778	0.355697	0.249377	0.461948		190.002	0.360643	0.0894592
195.002	0.357128	0.311648	0.416945	0.274763	0.388351	0.495636	0.471327	0.518238	0.671435	0.55546	0.601588	0.442257	0.439971	0.448771	0.526654		195.002	0.461345	0.106168			195.002	0.234224	0.396971	0.40395	0.26755	0.290751	0.384293	0.347084	0.446488	0.471112	0.612383	0.467001	0.45822	0.424442	0.423307	0.463334		195.002	0.406074	0.094428
200.003	0.377136	0.340408	0.450402	0.2648	0.36423	0.496885	0.433305	0.499234	0.625427	0.516398	0.553417	0.442828	0.465272	0.500717	0.489987		200.003	0.454696	0.0901903			200.003	0.205634	0.165337	0.285128	0.164361	0.311935	0.252514	0.148224	0.340389	0.412013	0.414382	0.367696	0.340685	0.374543	0.302358	0.454481		200.003	0.302645	0.0978018
205.003	0.360257	0.300339	0.377886	0.275556	0.350668	0.512202	0.451321	0.526052	0.679564	0.548804	0.570317	0.475884	0.433583	0.484944	0.521351		205.003	0.457915	0.109823			205.003	0.232445	0.335096	0.305857	0.239359	0.235	0.331204	0.280825	0.451329	0.339941	0.458723	0.301101	0.31923	0.253821	0.206994	0.422591		205.002	0.314235	0.0792398
210.002	0.373341	0.343951	0.424761	0.323053	0.393861	0.519608	0.422109	0.534737	0.722164	0.561015	0.612782	0.508258	0.488983	0.565957	0.5868		210.002	0.492092	0.111235			210.002	0.0943027	0.279726	0.172024	0.117373	0.222968	0.211254	0.0940829	0.469518	0.43456	0.531278	0.394392	0.435887	0.425263	0.354546	0.55085		210.002	0.319202	0.158662
215.003	0.401626	0.356868	0.438533	0.257781	0.356841	0.532881	0.493447	0.537946	0.767395	0.58136	0.610728	0.49161	0.553192	0.567639	0.500601		215.003	0.496563	0.123447			215.003	0.239389	0.243738	0.297889	0.218611	0.2497	0.363255	0.18934	0.551525	0.443326	0.601085	0.441888	0.570961	0.372278	0.383372	0.608717		215.002	0.385005	0.146226
220.002	0.349249	0.327284	0.404064	0.278186	0.359346	0.454022	0.399975	0.577076	0.708875	0.588997	0.619375	0.497948	0.491434	0.535875	0.590593		220.002	0.47882	0.124627			220.002	0.177019	0.185957	0.178333	0.268641	0.154008	0.433646	0.153124	0.393399	0.416377	0.487624	0.43956	0.423651	0.516315	0.349594	0.69486		220.003	0.351474	0.160873
225.002	0.387649	0.352229	0.457127	0.322694	0.384811	0.530017	0.523362	0.591888	0.788254	0.603458	0.657205	0.598493	0.561843	0.572371	0.572237		225.002	0.526909	0.126073			225.002	0.224178	0.260344	0.355594	0.2684	0.376011	0.318545	0.259781	0.422951	0.502792	0.608544	0.414762	0.391608	0.414552	0.237974	0.510189		225.002	0.371082	0.112603
230.002	0.360195	0.329893	0.462986	0.321487	0.39078	0.515872	0.489838	0.548306	0.743772	0.606666	0.622291	0.522359	0.514486	0.533309	0.515059		230.002	0.498487	0.114675			230.002	0.196735	0.140796	0.168195	0.231063	0.199591	0.211841	0.126959	0.538888	0.442747	0.549556	0.465155	0.455576	0.404938	0.296284	0.610994		230.002	0.335955	0.165936
235.002	0.363929	0.346574	0.413163	0.321808	0.376426	0.527994	0.455401	0.574036	0.78444	0.627171	0.664372	0.531741	0.559879	0.528868	0.602385		235.002	0.511879	0.131682			235.002	0.262597	0.246365	0.260091	0.308992	0.334354	0.325144	0.249193	0.356189	0.372812	0.495268	0.384713	0.457837	0.376552	0.27451	0.61451		235.002	0.354609	0.103412
240.002	0.365337	0.341182	0.438204	0.314662	0.401239	0.525597	0.486892	0.588663	0.815976	0.593789	0.632254	0.527175	0.541686	0.5725	0.581849		240.002	0.515134	0.130135			240.002	0.228242	0.300109	0.374363	0.221367	0.323082	0.284622	0.258577	0.269898	0.332793	0.382542	0.317231	0.320388	0.26232	0.189031	0.591014		240.003	0.310372	0.0947418
245.003	0.412941	0.371675	0.454621	0.348515	0.428779	0.602003	0.529372	0.596697	0.772457	0.560031	0.644056	0.507053	0.496944	0.547688	0.560152		245.003	0.522199	0.110806			245.003	0.146733	0.361459	0.317342	0.214703	0.136075	0.262414	0.130654	0.414312	0.468271	0.544811	0.398304	0.512144	0.311342	0.341486	0.624876		245.002	0.345662	0.152106
250.002	0.374859	0.384084	0.501506	0.347269	0.427542	0.58338	0.538894	0.601826	0.810666	0.666832	0.69163	0.56073	0.574669	0.57928	0.586657		250.002	0.548655	0.126809			250.002	0.199108	0.269862	0.291445	0.282271	0.287435	0.351801	0.149769	0.43733	0.445173	0.453918	0.34147	0.341051	0.398744	0.178506	0.537755		250.002	0.331042	0.110357
255.003	0.446321	0.396527	0.470661	0.357037	0.439981	0.567399	0.521386	0.518566	0.743706	0.602342	0.625876	0.511101	0.537251	0.544254	0.515503		255.003	0.519861	0.0953709			255.003	0.153698	0.214739	0.404932	0.271203	0.333557	0.383128	0.123923	0.33334	0.36116	0.333419	0.372309	0.338783	0.41977	0.305453	0.524159		255.002	0.324905	0.102669
260.002	0.402029	0.379154	0.489068	0.37865	0.405553	0.548445	0.529425	0.586545	0.780717	0.653012	0.627597	0.514971	0.501779	0.559843	0.548443		260.002	0.527015	0.110961			260.002	0.257324	0.404165	0.440539	0.334771	0.343376	0.509908	0.28761	0.465007	0.312834	0.485903	0.369342	0.440412	0.311437	0.316193	0.34232		260.003	0.374743	0.0777315
265.002	0.422319	0.352506	0.450237	0.338003	0.395052	0.555248	0.525994	0.645176	0.853592	0.686744	0.719555	0.605674	0.567539	0.620433	0.662354		265.002	0.560028	0.147108			265.002	0.209023	0.279434	0.399462	0.208586	0.143614	0.307167	0.173936	0.271165	0.432168	0.362054	0.427413	0.367329	0.352317	0.320755	0.511678		265.002	0.31774	0.104718
270.002	0.426728	0.39599	0.482144	0.371171	0.414047	0.592794	0.503533	0.611346	0.8137	0.687013	0.677187	0.560553	0.557953	0.551408	0.609207		270.002	0.550318	0.122446			270.002	0.127189	0.161012	0.228047	0.188749	0.275079	0.292393	0.162735	0.423513	0.408854	0.420725	0.418119	0.406693	0.36872	0.338345	0.560294		270.002	0.318698	0.125917
275.002	0.40305	0.363023	0.483224	0.370052	0.421569	0.57572	0.536555	0.627338	0.897035	0.719208	0.743293	0.613841	0.585602	0.607759	0.614133		275.002	0.57076	0.148677			275.002	0.30973	0.293247	0.305741	0.276816	0.295649	0.396883	0.345726	0.51321	0.484894	0.647157	0.567253	0.551956	0.471143	0.331623	0.551175		275.002	0.422814	0.123753
280.002	0.414583	0.39161	0.492367	0.378322	0.436343	0.599873	0.550215	0.593222	0.783519	0.634826	0.67772	0.579143	0.533306	0.542263	0.560603		280.002	0.544528	0.110964			280.002	0.222147	0.186001	0.337831	0.257745	0.352748	0.358785	0.270366	0.458687	0.334802	0.472387	0.40065	0.505752	0.438298	0.341238	0.533854		280.003	0.364753	0.103711
285.003	0.434943	0.386126	0.448975	0.343034	0.408991	0.567414	0.5195	0.633218	0.842193	0.689395	0.636236	0.541991	0.532552	0.542843	0.59676		285.003	0.541612	0.129552			285.003	0.497988	0.3181	0.387455	0.324383	0.290215	0.490882	0.325274	0.399538	0.424203	0.58479	0.470587	0.420714	0.429272	0.349919	0.637815		285.002	0.423409	0.0999739
290.002	0.495558	0.400378	0.497773	0.410694	0.422829	0.580817	0.552053	0.609215	0.894245	0.731474	0.726202	0.59751	0.584787	0.581076	0.61916		290.002	0.580251	0.132582			290.002	0.265746	0.285113	0.329122	0.240464	0.323818	0.459702	0.236978	0.408863	0.446436	0.585542	0.550416	0.553279	0.387802	0.383186	0.706239		290.002	0.410847	0.13961
295.003	0.517906	0.425459	0.470086	0.35181	0.423911	0.61627	0.525247	0.6724	0.871003	0.734172	0.723325	0.577606	0.586837	0.636725	0.610748		295.003	0.5829	0.136849			295.003	0.296652	0.243949	0.368912	0.339506	0.26447	0.36263	0.271931	0.372745	0.304168	0.537869	0.461886	0.409026	0.322606	0.300694	0.488634		295.002	0.356379	0.0861212
300.003	0.440644	0.414597	0.428833	0.378772	0.416604	0.589267	0.528912	0.603049	0.850437	0.700794	0.671901	0.526515	0.541514	0.533852	0.503996		300.003	0.541979	0.127275			300.003	0.299802	0.236609	0.336952	0.270493	0.284918	0.453375	0.239409	0.442795	0.497373	0.658032	0.457917	0.578812	0.253622	0.322518	0.851249		300.003	0.412258	0.177561
305.002	0.46132	0.396817	0.487	0.35393	0.443931	0.667791	0.572204	0.70499	0.937677	0.781666	0.78628	0.63649	0.589138	0.594154	0.70095		305.002	0.607623	0.161934			305.002	0.249418	0.220531	0.262359	0.237767	0.269472	0.288035	0.274819	0.495206	0.609871	0.648024	0.52958	0.511039	0.529559	0.283743	0.687565		305.002	0.406466	0.169349
310.002	0.507155	0.397985	0.518512	0.395505	0.46587	0.625686	0.558177	0.636788	0.943903	0.782908	0.732625	0.59618	0.542217	0.583699	0.632346		310.002	0.594637	0.144714			310.002	0.330401	0.202612	0.210495	0.228402	0.301823	0.371661	0.251095	0.379261	0.462999	0.596899	0.460851	0.445587	0.426226	0.283478	0.652332		310.002	0.373608	0.135809
315.002	0.477847	0.374131	0.493948	0.376664	0.432958	0.590277	0.546897	0.581311	0.889556	0.736179	0.701731	0.606174	0.617264	0.561278	0.589279		315.002	0.5717	0.136514			315.002	0.273227	0.353482	0.329476	0.246855	0.373347	0.329934	0.198739	0.393494	0.428838	0.448229	0.36027	0.487256	0.400412	0.346575	0.727979		315.002	0.379874	0.122337
320.003	0.42675	0.387734	0.499237	0.358298	0.412304	0.613909	0.534124	0.673603	0.932793	0.799553	0.776402	0.624809	0.582412	0.606108	0.643504		320.003	0.591436	0.163067			320.003	0.223313	0.0964262	0.269309	0.271135	0.304058	0.215186	0.223736	0.437679	0.51927	0.627995	0.569911	0.547974	0.440574	0.342704	0.704774		320.003	0.38627	0.17826
325.003	0.472211	0.455903	0.499869	0.419472	0.467364	0.601828	0.559678	0.734543	1.02466	0.859083	0.822818	0.642468	0.647831	0.631875	0.681787		325.003	0.63476	0.170675			325.003	0.182779	0.266812	0.279222	0.226223	0.246045	0.411499	0.213294	0.464491	0.436893	0.501455	0.490484	0.386467	0.351847	0.294041	0.699561		325.002	0.363408	0.140353
330.002	0.448583	0.386854	0.473679	0.401434	0.480345	0.659741	0.591924	0.68869	0.944277	0.853142	0.718069	0.598699	0.583812	0.620307	0.661862		330.002	0.607428	0.158065			330.002	0.227493	0.201723	0.253544	0.230292	0.398671	0.324121	0.340597	0.426856	0.37557	0.488857	0.309099	0.374807	0.444244	0.281139	0.473241		330.002	0.34335	0.0925951
335.003	0.506087	0.436908	0.48223	0.446466	0.487856	0.639456	0.581796	0.674691	0.962501	0.796457	0.771855	0.592153	0.610284	0.663187	0.640781		335.003	0.619514	0.144556			335.003	0.249279	0.248893	0.281289	0.252354	0.290467	0.367164	0.298408	0.536032	0.54129	0.656046	0.484827	0.609518	0.512236	0.269727	0.60285		335.002	0.413359	0.153064
340.002	0.482347	0.409867	0.545223	0.361278	0.460163	0.630962	0.573861	0.740249	0.925966	0.814532	0.734679	0.634549	0.631257	0.645219	0.665721		340.002	0.617058	0.152464			340.002	0.243385	0.270193	0.395619	0.303539	0.28905	0.380291	0.321047	0.267324	0.474167	0.524188	0.460114	0.427879	0.393305	0.251675	0.638677		340.003	0.37603	0.114313
345.002	0.508761	0.449574	0.513526	0.460185	0.496836	0.731117	0.596386	0.632056	0.909987	0.780422	0.725732	0.601327	0.572674	0.57547	0.595983		345.002	0.610002	0.1285			345.002	0.277728	0.296327	0.383139	0.23885	0.350437	0.34469	0.295725	0.45698	0.541531	0.563486	0.570349	0.500446	0.519237	0.388178	0.849444		345.002	0.438437	0.158487
350.002	0.470806	0.440201	0.542505	0.358425	0.486941	0.656331	0.604787	0.622009	0.955843	0.803907	0.690655	0.578599	0.557352	0.544184	0.64402		350.002	0.597104	0.147353			350.002	0.305643	0.345642	0.340914	0.345184	0.287671	0.425426	0.301712	0.407472	0.423694	0.572878	0.361626	0.403591	0.276547	0.250687	0.614806		350.002	0.377566	0.103301
355.002	0.512612	0.440895	0.547894	0.420656	0.479518	0.629417	0.571163	0.663678	0.917012	0.781155	0.725319	0.636007	0.58169	0.622746	0.589318		355.002	0.607939	0.130503			355.002	0.220598	0.190751	0.332475	0.316767	0.271117	0.48015	0.280826	0.347977	0.333976	0.497004	0.417644	0.401411	0.368714	0.16498	0.572809		355.002	0.34648	0.114827
360.002	0.462842	0.444577	0.534761	0.409558	0.449837	0.6381	0.601166	0.633788	0.899926	0.797487	0.745302	0.602816	0.581401	0.539868	0.634283		360.002	0.598381	0.137272			360.002	0.291073	0.429407	0.476573	0.329706	0.357132	0.517736	0.355448	0.383479	0.389013	0.478023	0.456943	0.446248	0.360825	0.26938	0.747703		360.003	0.419246	0.115579
365.003	0.4078	0.405061	0.527249	0.447839	0.492605	0.670986	0.603003	0.686926	0.911118	0.757534	0.677356	0.568458	0.547747	0.554998	0.565756		365.003	0.588296	0.136274			365.003	0.340685	0.296308	0.465239	0.394108	0.453149	0.483808	0.272622	0.451602	0.45848	0.524734	0.449241	0.449153	0.41375	0.309614	0.678291		365.002	0.429385	0.101408
370.002	0.47954	0.451959	0.548948	0.432127	0.48344	0.64263	0.626816	0.680692	0.929321	0.778971	0.780348	0.599837	0.592506	0.635758	0.632709		370.002	0.619707	0.136129			370.002	0.312332	0.256294	0.398652	0.333765	0.268885	0.43582	0.254919	0.353815	0.526662	0.63214	0.423426	0.460408	0.514948	0.258622	0.69434		370.002	0.408335	0.138179
375.003	0.480294	0.462377	0.5392	0.419032	0.521954	0.689845	0.616095	0.682439	0.975831	0.809757	0.796825	0.634407	0.581837	0.612544	0.640413		375.003	0.630857	0.147344			375.003	0.217201	0.204622	0.410991	0.263713	0.337636	0.37022	0.280524	0.574689	0.491248	0.595085	0.463202	0.554382	0.441355	0.305645	0.708366		375.002	0.414592	0.150374
380.002	0.507821	0.440638	0.484582	0.393531	0.501187	0.743412	0.609838	0.70472	0.96572	0.886153	0.78868	0.661848	0.644217	0.604309	0.68909		380.002	0.641716	0.162592			380.002	0.272761	0.2841	0.342429	0.284514	0.354847	0.424795	0.359874	0.478941	0.498114	0.720649	0.551861	0.606324	0.536961	0.32277	0.793606		380.003	0.455503	0.162191
385.002	0.525118	0.468346	0.55315	0.445435	0.521038	0.700793	0.637887	0.641755	0.940073	0.780381	0.76371	0.593315	0.559511	0.593544	0.591696		385.002	0.62105	0.130585			385.002	0.228601	0.35502	0.415979	0.219679	0.349038	0.493023	0.308972	0.479577	0.550029	0.73341	0.608897	0.635053	0.478785	0.252014	0.822313		385.002	0.462026	0.183487
390.002	0.50154	0.477337	0.576178	0.435798	0.49964	0.710934	0.672776	0.716807	0.966939	0.821646	0.773188	0.630734	0.614642	0.632926	0.627173		390.002	0.643884	0.141787			390.002	0.255742	0.34076	0.336776	0.314451	0.346397	0.390705	0.285069	0.425295	0.523175	0.631206	0.477692	0.595962	0.553059	0.255482	0.562343		390.002	0.419608	0.128288
395.002	0.470679	0.439515	0.51	0.426297	0.46955	0.624778	0.582781	0.608205	0.945741	0.751292	0.735513	0.61124	0.611137	0.562192	0.591087		395.002	0.596	0.136554			395.002	0.219846	0.233031	0.341578	0.27046	0.280948	0.29522	0.259918	0.439562	0.36674	0.563495	0.391083	0.421101	0.346026	0.270194	0.532913		395.002	0.348808	0.104659
400.002	0.484219	0.397662	0.549644	0.3825	0.480577	0.691216	0.603853	0.685146	0.968881	0.852525	0.689053	0.606782	0.563803	0.584026	0.582975		400.002	0.608191	0.156457			400.002	0.268025	0.301781	0.316421	0.295493	0.259179	0.39546	0.261875	0.392825	0.416568	0.555821	0.300742	0.329742	0.422828	0.298876	0.605552		400.003	0.361413	0.104867
405.003	0.53082	0.461082	0.59948	0.39885	0.529596	0.691166	0.623786	0.639032	0.986124	0.873127	0.753295	0.658625	0.579565	0.594742	0.608294		405.003	0.635172	0.1494			405.003	0.243444	0.306929	0.235538	0.184569	0.327766	0.424645	0.272989	0.445074	0.466397	0.652812	0.392633	0.509648	0.500387	0.276059	0.712392		405.002	0.396752	0.154432
410.002	0.498864	0.458212	0.532281	0.390195	0.510775	0.622208	0.565871	0.701146	1.00405	0.87143	0.734842	0.651811	0.568282	0.603238	0.633163		410.002	0.623091	0.158271			410.002	0.283221	0.198944	0.460482	0.278769	0.319186	0.494769	0.270955	0.354697	0.503842	0.566744	0.38242	0.553682	0.411912	0.219758	0.588465		410.002	0.392523	0.12996
415.003	0.485086	0.439559	0.544423	0.422475	0.520848	0.661298	0.597143	0.713032	1.06245	0.890631	0.865979	0.698718	0.63331	0.677577	0.711302		415.003	0.661589	0.176835			415.003	0.22067	0.277167	0.42729	0.304742	0.321092	0.380503	0.254243	0.389338	0.474187	0.55659	0.46626	0.458795	0.512169	0.261857	0.725139		415.002	0.402003	0.136336
420.002	0.505067	0.43942	0.533347	0.443583	0.542187	0.735846	0.62644	0.732252	1.04016	0.886273	0.799943	0.682231	0.610648	0.66099	0.720737		420.002	0.663942	0.165445			420.002	0.297725	0.392828	0.463798	0.310397	0.40223	0.498349	0.251875	0.287374	0.431485	0.605071	0.393011	0.353601	0.506874	0.286935	0.499375		420.002	0.398728	0.102196
425.003	0.524257	0.454048	0.557637	0.449726	0.579232	0.731627	0.673269	0.680214	1.02235	0.865456	0.749134	0.683864	0.617951	0.614839	0.667283		425.003	0.658059	0.149667			425.003	0.254716	0.351218	0.367455	0.22885	0.254716	0.38841	0.24063	0.334999	0.397361	0.446496	0.259569	0.278077	0.240685	0.242073	0.546651		425.002	0.322127	0.0934747
430.002	0.472196	0.477041	0.572105	0.41531	0.559545	0.665242	0.631237	0.755885	1.03314	0.928242	0.842977	0.69879	0.649115	0.618627	0.67049		430.002	0.665996	0.169885			430.002	0.262826	0.385948	0.323123	0.261122	0.409532	0.505253	0.362501	0.440919	0.490675	0.624847	0.491479	0.536091	0.484289	0.321781	0.667556		430.003	0.437863	0.121724
435.002	0.518071	0.459339	0.558043	0.436614	0.490545	0.69974	0.614437	0.734087	1.04762	0.909031	0.777384	0.629002	0.653247	0.634252	0.653319		435.002	0.654315	0.166011			435.002	0.21801	0.322918	0.380194	0.328886	0.335469	0.325466	0.324199	0.543228	0.52674	0.660295	0.404364	0.641741	0.353116	0.373072	0.845823		435.002	0.438901	0.169399
440.002	0.555885	0.479925	0.587815	0.445225	0.545143	0.685497	0.65734	0.77305	1.13468	0.970008	0.902692	0.743918	0.641864	0.661648	0.725106		440.002	0.700653	0.186774			440.002	0.31596	0.313087	0.449381	0.315006	0.405738	0.569758	0.386986	0.400533	0.528858	0.576049	0.45335	0.562217	0.514558	0.34857	0.761285		440.002	0.460089	0.12598
445.003	0.515514	0.454293	0.569747	0.439874	0.532145	0.669516	0.664681	0.783655	1.06082	0.98493	0.829807	0.698237	0.63997	0.653757	0.658239		445.003	0.677012	0.17812			445.003	0.279765	0.364163	0.373567	0.300991	0.37928	0.555744	0.377614	0.518391	0.532505	0.67532	0.46536	0.614481	0.503659	0.352924	0.685182		445.002	0.465263	0.130788
450.002	0.539164	0.513758	0.566956	0.468291	0.542307	0.726336	0.658438	0.735306	1.06036	0.93347	0.814955	0.716665	0.645044	0.639664	0.691386		450.002	0.683473	0.160574			450.002	0.371988	0.414435	0.521475	0.304694	0.442881	0.418262	0.367148	0.414768	0.485337	0.649453	0.388224	0.401183	0.435635	0.224569	0.699044		450.002	0.43594	0.119538
455.003	0.554724	0.4683	0.614412	0.464975	0.548266	0.712248	0.645902	0.742501	1.05675	0.974161	0.810315	0.739203	0.639232	0.680481	0.639375		455.003	0.686057	0.166097			455.003	0.37089	0.396507	0.370819	0.323341	0.430318	0.430519	0.373706	0.34936	0.515678	0.560709	0.380018	0.471493	0.541032	0.315717	0.722639		455.002	0.43685	0.109588
460.002	0.529647	0.423657	0.586738	0.434834	0.531749	0.743642	0.627928	0.76368	1.07438	0.888644	0.799209	0.685555	0.640796	0.654991	0.66509		460.002	0.670036	0.170518			460.002	0.284637	0.304259	0.36911	0.294255	0.320018	0.485741	0.333331	0.361393	0.382902	0.493107	0.345241	0.487318	0.470512	0.280047	0.540617		460.002	0.383499	0.088208
465.003	0.579654	0.490226	0.609542	0.46572	0.554515	0.804006	0.678748	0.764701	1.15306	0.95221	0.879042	0.723175	0.685605	0.684104	0.741129		465.003	0.717696	0.180693			465.003	0.296416	0.329632	0.356701	0.243901	0.32162	0.440161	0.423857	0.478588	0.569294	0.600749	0.476342	0.56689	0.593299	0.274793	0.669554		465.002	0.442786	0.135569
470.003	0.538839	0.460297	0.542407	0.444796	0.511187	0.76382	0.672018	0.788699	1.12044	0.957951	0.829685	0.740824	0.695321	0.746188	0.733642		470.003	0.703074	0.186453			470.003	0.332869	0.42111	0.356829	0.245592	0.355253	0.392103	0.390899	0.527587	0.555583	0.599123	0.389444	0.662899	0.449469	0.315352	0.656808		470.002	0.443395	0.12803
475.003	0.533869	0.445588	0.586431	0.418399	0.52854	0.697953	0.60721	0.749594	1.10001	0.923769	0.819612	0.666103	0.675718	0.635489	0.728549		475.003	0.674456	0.178547			475.003	0.324259	0.400106	0.393955	0.298426	0.399201	0.518065	0.461718	0.426245	0.36774	0.589238	0.288893	0.384404	0.303583	0.331444	0.627813		475.002	0.407673	0.103157
480.002	0.52211	0.493361	0.614404	0.43744	0.569832	0.760476	0.676265	0.721134	1.10426	0.933217	0.898381	0.681303	0.638826	0.69196	0.659527		480.002	0.6935	0.176181			480.002	0.272546	0.355597	0.357466	0.263511	0.283382	0.475106	0.264101	0.531871	0.590436	0.781854	0.493655	0.653551	0.534418	0.349421	0.766929		480.002	0.464923	0.177468
485.003	0.596565	0.524744	0.596024	0.497607	0.573383	0.754119	0.668811	0.814998	1.12229	0.91752	0.791711	0.77106	0.691886	0.708474	0.719897		485.003	0.716606	0.160768			485.003	0.213515	0.322805	0.31935	0.219385	0.327441	0.423892	0.318455	0.529433	0.564818	0.6638	0.434736	0.633805	0.519669	0.369069	0.77021		485.002	0.442026	0.166383
490.002	0.592267	0.523607	0.623562	0.503256	0.584892	0.79043	0.654451	0.757297	1.06638	0.879733	0.755702	0.69565	0.644189	0.570977	0.70003		490.002	0.689495	0.146829			490.002	0.267281	0.353523	0.345482	0.276585	0.391679	0.319473	0.345634	0.487656	0.488049	0.64643	0.454748	0.521573	0.467037	0.393455	0.774469		490.002	0.435538	0.138163
495.003	0.521908	0.475315	0.59266	0.44197	0.495148	0.736975	0.620679	0.822955	1.13861	0.949285	0.851278	0.768348	0.712595	0.731548	0.73366		495.003	0.706195	0.190644			495.003	0.376347	0.36905	0.437161	0.241727	0.325842	0.389694	0.247534	0.442947	0.482952	0.574017	0.556045	0.680761	0.55362	0.401048	0.81161		495.002	0.459357	0.155646
500.003	0.598436	0.497566	0.588181	0.468778	0.552143	0.718047	0.690025	0.76529	1.11363	0.916085	0.874377	0.72792	0.687173	0.667138	0.732923		500.003	0.706514	0.167859			500.003	0.238559	0.269432	0.401451	0.249031	0.32736	0.422863	0.395896	0.620094	0.43673	0.751619	0.500258	0.512801	0.490772	0.265593	0.51201		500.002	0.426298	0.145504
505.003	0.614684	0.52497	0.632356	0.501437	0.573827	0.811495	0.693342	0.821916	1.16261	0.97823	0.900173	0.762097	0.696273	0.73044	0.737502		505.003	0.742757	0.176361			505.003	0.391068	0.351728	0.443681	0.330812	0.413774	0.531701	0.457372	0.432247	0.499564	0.549937	0.433947	0.504171	0.47721	0.338937	0.819121		505.002	0.465018	0.118717
510.002	0.571098	0.466617	0.602159	0.455591	0.549634	0.786787	0.640313	0.82735	1.14407	0.974517	0.905558	0.785553	0.716917	0.717802	0.748553		510.002	0.726168	0.18995			510.002	0.239079	0.316428	0.370667	0.256775	0.326827	0.431641	0.406105	0.364662	0.512553	0.56218	0.491253	0.517235	0.433826	0.35544	0.899033		510.002	0.432247	0.160246
515.003	0.598131	0.530144	0.613938	0.477395	0.547311	0.774878	0.67234	0.823647	1.11667	0.953924	0.84701	0.728181	0.698862	0.662665	0.720233		515.003	0.717688	0.168771			515.003	0.28726	0.278603	0.437974	0.22472	0.312534	0.368586	0.357897	0.455309	0.681014	0.666248	0.569108	0.657384	0.549615	0.445716	0.733165		515.002	0.468342	0.165442
520.002	0.611405	0.575688	0.621141	0.484553	0.590122	0.815149	0.694249	0.796742	1.11671	0.922183	0.865916	0.737368	0.668048	0.69376	0.654444		520.002	0.723165	0.15984			520.002	0.38947	0.314752	0.413713	0.294069	0.351977	0.436449	0.357533	0.381541	0.518279	0.670009	0.483099	0.56377	0.545423	0.332279	0.794235		520.002	0.45644	0.141057
525.003	0.58977	0.515882	0.62165	0.486111	0.589434	0.804093	0.645746	0.772861	1.13208	0.984701	0.891184	0.77059	0.680509	0.694138	0.709987		525.003	0.725915	0.175044			525.003	0.30405	0.344326	0.428493	0.237974	0.398283	0.554935	0.361627	0.568824	0.413646	0.537231	0.497402	0.605356	0.532934	0.278598	0.53777		525.002	0.440097	0.116895
530.002	0.596949	0.539119	0.601108	0.513727	0.578477	0.786895	0.705067	0.80101	1.14201	0.925667	0.905246	0.729033	0.688741	0.651894	0.711121		530.002	0.725071	0.168169			530.002	0.309672	0.47708	0.475772	0.315276	0.340131	0.522586	0.293115	0.412225	0.561719	0.672238	0.51483	0.518711	0.39397	0.404478	0.717083		530.002	0.461926	0.127567
535.002	0.63287	0.566592	0.677312	0.574026	0.620633	0.827563	0.736553	0.770165	1.13697	0.959451	0.856528	0.73414	0.724617	0.67533	0.738804		535.002	0.74877	0.150827			535.002	0.256563	0.27565	0.567638	0.167594	0.339306	0.51376	0.373871	0.411313	0.493055	0.593671	0.444403	0.539535	0.343742	0.365308	0.761705		535.002	0.429808	0.152378
540.002	0.555611	0.515511	0.594444	0.438875	0.540445	0.796072	0.663182	0.820533	1.17261	0.960731	0.894252	0.790259	0.70769	0.724036	0.75858		540.002	0.728855	0.191532			540.002	0.194384	0.408454	0.261415	0.22326	0.25381	0.389691	0.336743	0.513539	0.631326	0.589344	0.49932	0.465531	0.488628	0.454757	0.771532		540.002	0.432116	0.162151
545.003	0.614882	0.491326	0.621912	0.491833	0.558365	0.78738	0.745325	0.804635	1.13124	0.928315	0.865869	0.748386	0.752775	0.703405	0.734812		545.003	0.732031	0.1685			545.003	0.319712	0.43929	0.583915	0.331963	0.31528	0.441667	0.444918	0.517873	0.580175	0.653517	0.562837	0.563396	0.502216	0.412882	0.835184		545.002	0.500322	0.138937
550.002	0.638718	0.557574	0.647893	0.505619	0.557857	0.790023	0.688386	0.835076	1.1728	0.960176	0.902674	0.779894	0.718074	0.763449	0.748126		550.002	0.751089	0.172676			550.002	0.279508	0.457762	0.571936	0.254407	0.337076	0.457053	0.364059	0.512839	0.619407	0.562211	0.506256	0.497268	0.523441	0.351037	0.611118		550.002	0.460359	0.117295
555.003	0.592114	0.517566	0.660578	0.441359	0.538991	0.776972	0.69745	0.805909	1.09349	0.938025	0.86163	0.743249	0.657298	0.667742	0.680107		555.003	0.711499	0.168439			555.003	0.384182	0.543256	0.578967	0.332527	0.462511	0.534033	0.481287	0.439411	0.684361	0.727571	0.542654	0.672589	0.54702	0.434361	0.808369		555.002	0.544873	0.132272
560.002	0.599827	0.517505	0.643169	0.49007	0.572641	0.770905	0.721098	0.868162	1.23755	1.02972	0.90031	0.802639	0.765264	0.752487	0.792232		560.002	0.764239	0.196862			560.002	0.267684	0.416874	0.466359	0.30436	0.327606	0.473715	0.385764	0.41672	0.472178	0.526093	0.416365	0.491247	0.27341	0.327314	0.357254		560.002	0.394863	0.0823505
565.003	0.587379	0.535579	0.614626	0.460211	0.546243	0.804473	0.658432	0.847905	1.17095	1.0026	0.858258	0.717525	0.68691	0.684926	0.722888		565.003	0.726594	0.187406			565.003	0.345424	0.507523	0.373251	0.304437	0.375037	0.452313	0.384561	0.306861	0.503674	0.488375	0.397677	0.570236	0.33998	0.325341	0.436022		565.002	0.407381	0.0818804
570.003	0.641698	0.57715	0.657779	0.508908	0.598735	0.807394	0.724642	0.866061	1.20069	1.04587	0.907532	0.758834	0.711596	0.715533	0.754251		570.003	0.765112	0.181922			570.003	0.328191	0.378387	0.474625	0.238873	0.288424	0.494041	0.454691	0.572407	0.687315	0.808013	0.506413	0.649599	0.57962	0.486678	0.673508		570.002	0.508052	0.15885
575.003	0.65162	0.525461	0.66082	0.514755	0.576466	0.78574	0.721132	0.779155	1.19191	1.03642	0.868329	0.760874	0.643277	0.678028	0.72021		575.003	0.740947	0.182078			575.003	0.271177	0.364726	0.391026	0.263562	0.376551	0.497543	0.537504	0.56427	0.44754	0.69428	0.507971	0.498794	0.34086	0.282996	0.665111		575.002	0.446927	0.135544
580.002	0.694863	0.593231	0.685591	0.524523	0.591518	0.848312	0.741194	0.839183	1.23525	1.0452	0.911614	0.744695	0.647935	0.670937	0.757472		580.002	0.768768	0.186243			580.002	0.335399	0.452543	0.52822	0.322575	0.324086	0.582151	0.403123	0.398989	0.425139	0.418367	0.495354	0.382547	0.279478	0.181944	0.54679		580.002	0.405114	0.107543
585.003	0.657752	0.577204	0.65732	0.493679	0.550735	0.821659	0.768384	0.797952	1.22176	1.08447	0.89252	0.777829	0.704371	0.659692	0.692033		585.003	0.757157	0.19429			585.003	0.287886	0.345886	0.442426	0.25966	0.31635	0.524956	0.343538	0.441787	0.423832	0.620055	0.409995	0.504108	0.336539	0.310101	0.451884		585.002	0.401267	0.0997305
590.002	0.682932	0.593068	0.70266	0.519026	0.586166	0.837876	0.753989	0.758281	1.17698	1.06496	0.839095	0.725901	0.644214	0.649738	0.733773		590.002	0.751244	0.175433			590.002	0.22892	0.239399	0.344849	0.222928	0.238068	0.368496	0.391306	0.364385	0.492682	0.58909	0.50527	0.621992	0.457202	0.343546	0.495731		590.002	0.393591	0.13031
595.002	0.656196	0.557167	0.635169	0.457362	0.585564	0.80156	0.69631	0.84577	1.16146	1.04615	0.868821	0.795609	0.664773	0.682546	0.782088		595.002	0.749104	0.183731			595.002	0.379324	0.447656	0.437333	0.229855	0.422674	0.473359	0.43873	0.402185	0.493555	0.58678	0.54231	0.493943	0.379254	0.420179	0.616064		595.002	0.45088	0.0932923
600.002	0.685413	0.580414	0.623148	0.484391	0.567705	0.841423	0.708159	0.841836	1.24101	1.07912	0.889903	0.819675	0.707028	0.740783	0.703577		600.002	0.767573	0.197238			600.002	0.288903	0.483173	0.415605	0.303114	0.324153	0.480754	0.278429	0.418742	0.464797	0.567416	0.482633	0.540454	0.344354	0.365821	0.61022		600.002	0.424571	0.105044
605.002	0.658354	0.566966	0.671291	0.489152	0.593162	0.808889	0.720409	0.805462	1.23577	1.11603	0.943513	0.727979	0.684219	0.700582	0.812489		605.002	0.768951	0.200237			605.002	0.31041	0.462249	0.37989	0.252418	0.303738	0.514331	0.426489	0.49034	0.567035	0.665301	0.457941	0.590283	0.475323	0.44437	0.674644		605.002	0.467651	0.124659
610.002	0.623884	0.567213	0.671713	0.500309	0.621718	0.817788	0.772924	0.83454	1.21777	1.03216	0.886182	0.754873	0.69866	0.711356	0.701438		610.002	0.760835	0.182881			610.002	0.331349	0.404038	0.334932	0.217088	0.282219	0.444232	0.360756	0.512324	0.591117	0.723811	0.498896	0.606321	0.466214	0.42898	0.786183		610.002	0.465897	0.159319
615.003	0.612112	0.57549	0.663614	0.480078	0.538041	0.813462	0.745879	0.844254	1.29822	1.07628	0.94832	0.780771	0.730542	0.723904	0.765585		615.003	0.773104	0.211832			615.003	0.298857	0.482076	0.553857	0.33706	0.330254	0.507499	0.464881	0.4554	0.491679	0.656062	0.511375	0.480013	0.480693	0.392273	0.522017		615.002	0.464266	0.0928073
620.002	0.607566	0.545252	0.655599	0.481009	0.552129	0.81797	0.749769	0.839101	1.26467	1.05145	0.940172	0.824697	0.715496	0.703196	0.691094		620.002	0.762612	0.206529			620.002	0.305752	0.353961	0.4147	0.228891	0.366666	0.405326	0.390893	0.421874	0.51613	0.595531	0.410068	0.519809	0.483092	0.303786	0.798041		620.002	0.434301	0.137664
625.003	0.667053	0.593891	0.677632	0.502543	0.591622	0.856665	0.776001	0.844701	1.21933	1.04732	0.937752	0.795137	0.730722	0.690229	0.690764		625.003	0.774757	0.186709			625.003	0.308837	0.478815	0.469394	0.240571	0.42287	0.475787	0.403989	0.586765	0.59062	0.679532	0.434256	0.603561	0.515059	0.384744	0.596176		625.002	0.479398	0.119642
630.003	0.65745	0.575912	0.673435	0.490555	0.552259	0.828736	0.737576	0.979011	1.2994	1.13398	0.948975	0.828758	0.758717	0.720377	0.847698		630.003	0.802189	0.219523			630.003	0.286254	0.465584	0.514775	0.301913	0.379515	0.56536	0.444399	0.395995	0.58829	0.518977	0.432777	0.494184	0.544247	0.181067	0.566893		630.002	0.445348	0.118044
635.002	0.674045	0.615666	0.689784	0.519353	0.617354	0.861878	0.78056	0.832977	1.18532	1.02764	0.897412	0.749533	0.699107	0.675558	0.701298		635.002	0.768499	0.171601			635.002	0.260425	0.4377	0.47073	0.295724	0.41231	0.541682	0.519332	0.451949	0.485194	0.609308	0.480177	0.489966	0.524411	0.360581	0.683178		635.002	0.468178	0.109228
640.002	0.675026	0.614819	0.691261	0.5218	0.57699	0.882817	0.766643	0.804722	1.27089	1.05896	0.880873	0.778135	0.724702	0.718974	0.686196		640.002	0.776854	0.19083			640.002	0.418726	0.580348	0.497375	0.296333	0.389599	0.535557	0.374842	0.39918	0.594464	0.643027	0.484379	0.492021	0.420576	0.327925	0.528039		640.002	0.465493	0.10084
645.002	0.721624	0.612353	0.628769	0.5201	0.581635	0.876755	0.773413	0.873697	1.34085	1.05643	0.970395	0.804592	0.694503	0.723271	0.777993		645.002	0.797092	0.209325			645.002	0.330612	0.490431	0.385314	0.242957	0.365607	0.508232	0.367258	0.417934	0.550694	0.667057	0.394052	0.610368	0.50498	0.347829	0.564104		645.002	0.449828	0.117689
650.002	0.702571	0.602265	0.666958	0.484121	0.54999	0.893086	0.731844	0.816649	1.28511	1.05683	0.902827	0.776725	0.744541	0.685754	0.703537		650.002	0.773521	0.201688			650.002	0.378895	0.557317	0.443799	0.329832	0.395271	0.645432	0.453627	0.496627	0.519489	0.5816	0.484085	0.539084	0.647624	0.345374	0.661052		650.002	0.498607	0.108489
655.003	0.75049	0.621049	0.729585	0.529963	0.595356	0.924036	0.776356	0.877915	1.32092	1.12747	0.96047	0.789746	0.710754	0.697089	0.776844		655.003	0.812536	0.206576			655.003	0.394462	0.436219	0.450231	0.262253	0.356457	0.506796	0.388827	0.384877	0.480489	0.554669	0.404603	0.37309	0.383242	0.395276	0.375012		655.002	0.409767	0.0692498
660.002	0.736907	0.61025	0.66699	0.504394	0.600799	0.881676	0.776726	0.897036	1.29417	1.12753	0.949843	0.865204	0.728189	0.673664	0.745494		660.002	0.803924	0.207607			660.002	0.407857	0.390015	0.440757	0.329547	0.389543	0.520861	0.459474	0.319164	0.505683	0.567444	0.381476	0.475377	0.350237	0.333417	0.576274		660.002	0.429808	0.0851301
665.003	0.695702	0.628306	0.704198	0.523328	0.551965	0.916647	0.770035	0.876945	1.37263	1.13777	0.972778	0.840526	0.736528	0.752251	0.720659		665.003	0.813352	0.222237			665.003	0.34037	0.542972	0.502963	0.288152	0.345204	0.535565	0.367829	0.318141	0.483131	0.528166	0.444383	0.358329	0.496227	0.275213	0.470685		665.002	0.419822	0.0953199
670.002	0.704597	0.612283	0.673815	0.528562	0.548282	0.895922	0.710159	0.86325	1.30726	1.09676	0.966165	0.827861	0.736496	0.725895	0.82601		670.002	0.801554	0.207452			670.002	0.307998	0.349553	0.385637	0.284288	0.323904	0.433246	0.381818	0.400915	0.532045	0.531293	0.470523	0.48982	0.460689	0.399393	0.468222		670.002	0.414623	0.0777714
675.002	0.738585	0.612165	0.654156	0.5345	0.580413	0.899059	0.743947	0.828312	1.37283	1.13991	0.965951	0.890673	0.790092	0.753154	0.782285		675.002	0.819069	0.218661			675.002	0.393216	0.492413	0.492495	0.290985	0.411058	0.506776	0.363432	0.354776	0.616552	0.602301	0.539463	0.578839	0.444547	0.382009	0.630116		675.002	0.473265	0.106211
680.002	0.779831	0.616756	0.750364	0.513371	0.578814	0.844838	0.774672	0.817695	1.23084	1.03494	0.903813	0.780815	0.660545	0.675897	0.742011		680.002	0.780347	0.180252			680.002	0.413832	0.528148	0.403915	0.333893	0.360929	0.548544	0.417677	0.471166	0.581604	0.558899	0.474715	0.527092	0.425529	0.339709	0.775368		680.003	0.477401	0.115032
685.002	0.762213	0.632981	0.70859	0.563462	0.627	0.87669	0.781976	0.8345	1.2842	1.02674	0.961162	0.78851	0.728244	0.686825	0.768326		685.002	0.802094	0.181622			685.002	0.338895	0.556158	0.363179	0.203388	0.27963	0.455172	0.36756	0.433485	0.44685	0.590157	0.376667	0.466908	0.357098	0.278378	0.702662		685.002	0.414413	0.129927
690.003	0.782155	0.625633	0.70087	0.543073	0.615272	0.890921	0.770416	0.89622	1.29941	1.06247	0.987469	0.823323	0.768863	0.732369	0.766711		690.003	0.817678	0.191803			690.003	0.442375	0.517534	0.550142	0.288999	0.444409	0.599764	0.406808	0.362888	0.540267	0.490772	0.360625	0.461079	0.524878	0.282027	0.591018		690.002	0.457572	0.101155
695.003	0.753091	0.673851	0.701759	0.58331	0.634503	0.934704	0.78529	0.880447	1.30655	1.10389	0.953845	0.814814	0.763952	0.704885	0.745973		695.003	0.822725	0.18998			695.003	0.230207	0.43405	0.386738	0.252552	0.302686	0.388596	0.316439	0.494211	0.594676	0.621418	0.515668	0.579836	0.405516	0.454433	0.738153		695.002	0.447679	0.144729
700.002	0.781866	0.605028	0.691628	0.528451	0.605702	0.908604	0.754834	0.838357	1.30943	1.1249	0.961681	0.834768	0.782963	0.748842	0.729968		700.002	0.813802	0.202532			700.002	0.349005	0.497324	0.510464	0.231516	0.374059	0.457208	0.380538	0.348371	0.591749	0.653309	0.444755	0.439441	0.55182	0.434231	0.622933		700.002	0.459115	0.115154
705.003	0.701693	0.587146	0.690531	0.487657	0.574548	0.883023	0.72239	0.989188	1.43495	1.19576	1.01651	0.88865	0.797419	0.824266	0.868988		705.003	0.844181	0.247075			705.003	0.481707	0.513412	0.553994	0.260213	0.375414	0.534335	0.356486	0.352595	0.485631	0.532979	0.461705	0.543708	0.604053	0.23826	0.686251		705.002	0.465383	0.125548
710.002	0.790892	0.601906	0.709147	0.569251	0.605286	0.917308	0.826562	0.905833	1.35158	1.13395	1.0406	0.892528	0.768169	0.748559	0.736758		710.002	0.839889	0.2122			710.002	0.278322	0.478788	0.440556	0.183502	0.297317	0.61652	0.433921	0.453996	0.524239	0.670979	0.50159	0.439797	0.43357	0.390884	0.621868		710.002	0.451057	0.13178
715.002	0.77836	0.599006	0.696244	0.522211	0.576103	0.878003	0.735406	0.879241	1.30006	1.09965	0.908613	0.814028	0.741955	0.714975	0.724824		715.002	0.797913	0.200624			715.002	0.403147	0.487647	0.436188	0.260059	0.406449	0.5718	0.416602	0.472316	0.672213	0.711616	0.54451	0.581755	0.610023	0.367327	0.634342		715.002	0.505066	0.126287
720.002	0.783061	0.610442	0.702155	0.509647	0.552498	0.909606	0.708947	0.903692	1.31497	1.10664	0.981596	0.841596	0.734627	0.741428	0.753194		720.002	0.810273	0.211229			720.002	0.428365	0.654606	0.467012	0.479141	0.522442	0.613831	0.546402	0.361861	0.56352	0.51355	0.492864	0.50654	0.418397	0.416161	0.602329		720.002	0.505801	0.0816006
725.002	0.796147	0.624174	0.69533	0.542593	0.58281	0.920666	0.780215	0.892082	1.36749	1.10005	0.988174	0.839356	0.790445	0.776263	0.787948		725.002	0.832249	0.209246			725.002	0.461645	0.464258	0.519668	0.302286	0.388316	0.540347	0.471565	0.40147	0.543068	0.6421	0.463515	0.546531	0.473766	0.35379	0.574402		725.002	0.476448	0.0893105
730.002	0.766125	0.62524	0.711737	0.565035	0.620453	0.968688	0.799707	0.826599	1.35629	1.11895	0.980613	0.867714	0.758182	0.748715	0.704526		730.002	0.827905	0.208104			730.002	0.4257	0.559079	0.517319	0.346144	0.417821	0.475575	0.421588	0.349447	0.588613	0.623522	0.408825	0.467378	0.503025	0.311024	0.525434		730.002	0.4627	0.0914692
735.003	0.764179	0.632889	0.732417	0.537933	0.626674	0.942112	0.802455	0.946873	1.39973	1.14416	0.970403	0.854708	0.795592	0.750907	0.771524		735.003	0.844837	0.216713			735.003	0.438435	0.565602	0.543446	0.352191	0.505541	0.642845	0.583298	0.378538	0.496325	0.473404	0.266615	0.472984	0.426597	0.276001	0.538588		735.002	0.464027	0.109387
740.002	0.717262	0.614757	0.686603	0.570022	0.610772	0.927024	0.775902	0.902732	1.36754	1.13666	1.0257	0.905701	0.794816	0.726596	0.761847		740.002	0.834929	0.216484			740.002	0.333256	0.390195	0.545406	0.274267	0.385653	0.607872	0.318171	0.418916	0.62966	0.648113	0.460675	0.536626	0.602651	0.343275	0.701718		740.002	0.479764	0.138489
745.002	0.759008	0.65401	0.760265	0.578695	0.670126	0.933758	0.859016	0.934747	1.43449	1.18198	1.02744	0.856837	0.830938	0.81434	0.842285		745.002	0.875862	0.215475			745.002	0.377539	0.499654	0.472525	0.319254	0.447927	0.50744	0.456768	0.506668	0.572096	0.547504	0.413742	0.468065	0.469481	0.283799	0.565843		745.002	0.460554	0.0835316
750.002	0.771056	0.659747	0.705773	0.601008	0.654855	0.959143	0.825328	0.875323	1.37924	1.16166	0.900767	0.839482	0.724255	0.720072	0.744126		750.002	0.834789	0.20647			750.002	0.38961	0.398312	0.467834	0.25348	0.33248	0.541307	0.374362	0.372067	0.558554	0.473037	0.434882	0.552026	0.462597	0.279328	0.339102		750.002	0.415265	0.0947328
755.003	0.740854	0.612768	0.72678	0.550712	0.643569	0.896151	0.818259	0.87319	1.33992	1.18163	0.966835	0.832041	0.757235	0.773995	0.756479		755.003	0.831361	0.207213			755.003	0.38593	0.459063	0.541147	0.335711	0.456669	0.508084	0.472403	0.283049	0.448183	0.420403	0.44329	0.445484	0.313885	0.330845	0.587986		755.002	0.428809	0.0859084
760.002	0.784654	0.614747	0.72727	0.573491	0.692635	0.951091	0.837383	0.949734	1.42179	1.23765	1.0225	0.8917	0.789179	0.810096	0.853559		760.002	0.877166	0.223475			760.002	0.381526	0.419274	0.570608	0.218521	0.338007	0.553884	0.333401	0.614108	0.716326	0.673404	0.501162	0.610246	0.617926	0.484025	0.771827		760.002	0.520283	0.157115
765.003	0.798414	0.606601	0.713991	0.569345	0.634451	0.947871	0.819038	0.848834	1.43534	1.15611	0.972235	0.935547	0.812391	0.757663	0.829036		765.003	0.855791	0.22114			765.003	0.341495	0.442664	0.443336	0.241334	0.325045	0.410129	0.33355	0.446537	0.589158	0.54952	0.483921	0.57132	0.340786	0.434932	0.495053		765.002	0.429919	0.099808
770.002	0.804257	0.650505	0.724116	0.573652	0.676858	1.00019	0.82017	0.890432	1.39974	1.08979	0.999889	0.887749	0.744413	0.742782	0.826192		770.002	0.855382	0.20625			770.002	0.457491	0.554324	0.491944	0.347328	0.387821	0.57161	0.48381	0.33449	0.535379	0.42365	0.384052	0.445464	0.346149	0.275985	0.408545		770.002	0.42987	0.0867842
775.003	0.771049	0.590656	0.677159	0.507661	0.582264	0.902333	0.769825	0.873793	1.43596	1.1711	1.03109	0.896497	0.821146	0.779049	0.765737		775.003	0.838355	0.238196			775.003	0.38036	0.448926	0.594425	0.36865	0.344614	0.633733	0.423143	0.536909	0.658715	0.688722	0.505042	0.610473	0.504807	0.386832	0.661356		775.002	0.516447	0.119593
780.002	0.810134	0.638604	0.73561	0.518999	0.642084	0.950551	0.816748	0.885677	1.4012	1.19648	0.984973	0.867087	0.74361	0.753724	0.777137		780.002	0.848175	0.222466			780.002	0.472367	0.44731	0.60421	0.331504	0.384745	0.514606	0.389368	0.336778	0.568776	0.559433	0.404671	0.472707	0.428798	0.426511	0.539325		780.002	0.458741	0.0844075
785.003	0.751016	0.615166	0.746426	0.553986	0.624574	0.955451	0.82597	0.84461	1.39991	1.1656	0.985184	0.845033	0.747822	0.733906	0.749758		785.003	0.836294	0.21995			785.003	0.300251	0.347277	0.413966	0.192246	0.286942	0.58075	0.308378	0.503971	0.636042	0.624179	0.569577	0.54678	0.556781	0.314454	0.499332		785.002	0.445395	0.143395
790.003	0.805279	0.648849	0.700669	0.607539	0.641045	0.986179	0.79157	0.930843	1.43052	1.2223	0.975306	0.900798	0.790693	0.737239	0.807742		790.003	0.865105	0.224275			790.003	0.40427	0.470106	0.490664	0.328554	0.354117	0.504906	0.397169	0.274452	0.60876	0.619706	0.39554	0.427835	0.452795	0.277029	0.567121		790.002	0.438202	0.108144
795.002	0.786715	0.642591	0.695229	0.533408	0.655503	0.97143	0.850823	0.882629	1.37551	1.25191	0.941273	0.909401	0.738523	0.662876	0.753496		795.002	0.843421	0.228427			795.002	0.423292	0.410908	0.497809	0.328441	0.380787	0.543957	0.361954	0.436546	0.553105	0.646196	0.52538	0.616928	0.51051	0.362816	0.661598		795.002	0.484015	0.107639
800.002	0.792364	0.629714	0.679573	0.589197	0.642099	0.926059	0.819723	0.932294	1.45536	1.23971	0.918549	0.901037	0.755758	0.691139	0.714721		800.002	0.84582	0.236553			800.002	0.452974	0.492366	0.556953	0.35499	0.3812	0.543747	0.43216	0.391335	0.567425	0.456573	0.441389	0.509368	0.286952	0.296181	0.541944		800.002	0.447037	0.0908487
805.003	0.765118	0.592741	0.682686	0.584894	0.673269	0.958493	0.837337	0.849552	1.46491	1.21411	1.00433	0.862778	0.759738	0.688793	0.789436		805.003	0.848546	0.237136			805.003	0.372765	0.475653	0.573077	0.407267	0.439708	0.514322	0.471756	0.380206	0.721367	0.567002	0.411831	0.58516	0.494408	0.311485	0.665298		805.002	0.492754	0.113494
810.003	0.756614	0.614066	0.711372	0.542249	0.698469	0.92583	0.827902	0.944602	1.45377	1.22205	0.973671	0.846338	0.750326	0.722265	0.794418		810.003	0.852263	0.233604			810.003	0.379541	0.507462	0.553463	0.319727	0.391301	0.503115	0.44219	0.51277	0.715599	0.601164	0.470228	0.52958	0.545636	0.337528	0.548958		810.003	0.490551	0.104632
815.003	0.709663	0.613761	0.712657	0.554592	0.637448	0.948142	0.817364	0.984693	1.44204	1.20941	0.992921	0.898047	0.789479	0.754374	0.805244		815.003	0.857989	0.234814			815.003	0.390892	0.52951	0.534735	0.353323	0.470148	0.654917	0.49148	0.458153	0.553643	0.545164	0.400951	0.530107	0.327426	0.344512	0.49157		815.002	0.471769	0.0925509
820.002	0.799078	0.631341	0.738197	0.567616	0.672369	0.966071	0.815779	0.950172	1.46254	1.25124	0.975998	0.897831	0.789292	0.79012	0.790974		820.002	0.873242	0.232363			820.002	0.473794	0.458897	0.554696	0.32183	0.46743	0.519687	0.457063	0.476351	0.640537	0.575481	0.423306	0.511181	0.646552	0.284334	0.568482		820.002	0.491975	0.101465
825.003	0.766087	0.629769	0.667092	0.561379	0.629326	0.895249	0.825973	0.888323	1.46553	1.2202	0.987856	0.876553	0.771722	0.742078	0.815751		825.003	0.849526	0.235988			825.003	0.455508	0.565062	0.530437	0.378055	0.526392	0.597129	0.502691	0.299597	0.604099	0.603889	0.502636	0.493399	0.536956	0.260652	0.606873		825.002	0.497558	0.108224
830.002	0.790458	0.659845	0.734287	0.55588	0.61634	0.96379	0.845692	0.924969	1.43628	1.25455	1.01957	0.900067	0.757845	0.749667	0.792857		830.002	0.866806	0.23437			830.002	0.519459	0.483617	0.469353	0.357749	0.425113	0.501629	0.447903	0.435166	0.558085	0.55026	0.408602	0.5495	0.663083	0.379633	0.436388		830.003	0.479036	0.0799964
835.003	0.860213	0.609726	0.73253	0.540567	0.668474	1.0156	0.848019	0.922185	1.48171	1.20617	0.937682	0.81737	0.747549	0.681878	0.771287		835.003	0.856064	0.240838			835.003	0.432855	0.577031	0.537495	0.311161	0.385141	0.648158	0.489001	0.52965	0.647662	0.599989	0.465788	0.642076	0.715591	0.49329	0.749128		835.002	0.548268	0.122606
840.003	0.867761	0.65692	0.751822	0.539482	0.690413	0.998816	0.827117	0.979349	1.44089	1.20506	0.996426	0.911016	0.822538	0.753248	0.821356		840.003	0.884148	0.223982			840.003	0.453198	0.502643	0.528267	0.32286	0.33015	0.572117	0.36711	0.431755	0.553899	0.569518	0.456177	0.545325	0.47106	0.30394	0.568957		840.002	0.465132	0.0957116
845.003	0.819165	0.618818	0.744408	0.583904	0.647632	0.97707	0.881723	0.933616	1.4359	1.22582	0.975987	0.906172	0.707765	0.730057	0.851759		845.003	0.86932	0.228975			845.003	0.375588	0.481996	0.560658	0.329951	0.387457	0.442946	0.335394	0.318755	0.526916	0.434952	0.361507	0.41988	0.397935	0.265271	0.456813		845.002	0.406401	0.0805292
850.003	0.864833	0.671228	0.70094	0.553905	0.659132	0.986603	0.824339	0.958344	1.43229	1.23456	0.988684	0.854519	0.786383	0.737962	0.749671		850.003	0.866892	0.229617			850.003	0.435783	0.417996	0.394732	0.340986	0.502437	0.593021	0.448247	0.47303	0.613922	0.614829	0.492843	0.591178	0.616373	0.352118	0.715895		850.003	0.506893	0.111841
855.003	0.85249	0.679914	0.761443	0.569805	0.589522	1.01566	0.861377	0.986328	1.49223	1.26647	1.00811	0.895893	0.809279	0.756894	0.725016		855.003	0.884695	0.246432			855.003	0.403768	0.494642	0.578051	0.334203	0.470088	0.524651	0.408216	0.460059	0.529531	0.533993	0.426003	0.422775	0.473241	0.395748	0.50167		855.002	0.463776	0.0653362
860.002	0.867433	0.691058	0.749365	0.557553	0.660284	0.982854	0.842932	0.931245	1.46488	1.25565	1.01977	0.927227	0.800727	0.74961	0.758784		860.002	0.883958	0.233368			860.002	0.451037	0.463697	0.507413	0.258554	0.411668	0.585364	0.414298	0.303608	0.49872	0.504281	0.348846	0.426368	0.320859	0.257542	0.501624		860.002	0.416925	0.0995414
865.003	0.822659	0.666795	0.656071	0.551776	0.644417	1.00681	0.835427	0.85051	1.456	1.28036	1.01988	0.882363	0.81664	0.73324	0.757231		865.003	0.865346	0.243502			865.003	0.409572	0.541844	0.463596	0.354831	0.328973	0.553158	0.407185	0.414557	0.637546	0.527319	0.352472	0.642806	0.520263	0.301556	0.678921		865.002	0.47564	0.121021
870.002	0.841293	0.647287	0.705033	0.531727	0.590224	0.941211	0.834698	0.90926	1.43134	1.25909	1.01851	0.888538	0.736324	0.709283	0.725933		870.002	0.851316	0.242944			870.002	0.572573	0.616456	0.721744	0.368855	0.39674	0.687536	0.561542	0.280338	0.45501	0.554891	0.472233	0.412889	0.296581	0.217783	0.67854		870.003	0.486247	0.157328
875.002	0.876895	0.675037	0.742215	0.575519	0.65711	0.988514	0.816428	0.920941	1.53396	1.29076	1.09535	0.922614	0.83921	0.835068	0.792318		875.002	0.904129	0.249012			875.002	0.47394	0.625594	0.437695	0.426582	0.517957	0.628142	0.520629	0.454709	0.616407	0.674333	0.464784	0.621745	0.467027	0.347042	0.684031		875.002	0.530708	0.103218
880.003	0.892368	0.681764	0.731485	0.582248	0.644665	1.05845	0.843471	0.934243	1.48023	1.29312	1.02728	0.898682	0.831048	0.741623	0.777544		880.003	0.894548	0.242534			880.003	0.483968	0.568771	0.321509	0.314592	0.38827	0.651692	0.470522	0.438574	0.592244	0.571784	0.392741	0.586336	0.419707	0.318926	0.577357		880.002	0.473133	0.112875
885.002	0.880187	0.713297	0.744945	0.59397	0.65271	1.0411	0.804068	0.978756	1.4933	1.28889	1.04989	0.90252	0.792104	0.778746	0.831072		885.002	0.903037	0.239953			885.002	0.493082	0.542131	0.577739	0.344688	0.498308	0.543665	0.464418	0.398966	0.618914	0.624496	0.420493	0.6027	0.489527	0.320331	0.693814		885.002	0.508885	0.107122
890.002	0.89378	0.677968	0.703811	0.544417	0.678942	0.998869	0.850872	0.964647	1.47643	1.2894	1.05849	0.901555	0.820444	0.771068	0.73947		890.002	0.891344	0.244384			890.002	0.442461	0.402058	0.475513	0.357375	0.354146	0.459657	0.369662	0.416324	0.568889	0.670341	0.430022	0.543557	0.582761	0.386251	0.685059		890.003	0.476272	0.109179
895.003	0.842971	0.668758	0.703229	0.567406	0.661231	1.03005	0.847511	0.93395	1.47921	1.2479	1.01577	0.885164	0.764717	0.792188	0.812117		895.003	0.883478	0.237185			895.003	0.510266	0.465314	0.50816	0.345333	0.408359	0.535502	0.515775	0.435833	0.766368	0.768444	0.549012	0.572114	0.544056	0.335985	0.720655		895.002	0.532078	0.134173
900.002	0.858202	0.674539	0.738099	0.552363	0.651724	1.0457	0.860537	0.94453	1.46702	1.22572	1.00207	0.902196	0.731753	0.748195	0.738417		900.002	0.876071	0.23799			900.002	0.56258	0.506303	0.484706	0.426554	0.513436	0.639555	0.418924	0.380735	0.564466	0.502946	0.43044	0.551237	0.469237	0.346692	0.711689		900.002	0.500633	0.0967035

## Sheet: Figure 3a
	WT
	NKA				NANK				NANKm

## Sheet: Figure 4f
without KLF4 DBD								with KLF4 DBD
FRET efficiency	% Total Events		FRET efficiency	Total Events				FRET efficiency	% Total Events		FRET efficiency	Total Events
-0.071	1.15284		-0.071	464.998				-0.071	1.72799		-0.071	573.001
-0.047	5.64522		-0.047	2277				-0.047	8.2117		-0.047	2723
-0.023	14.682		-0.023	5922				-0.023	16.6496		-0.023	5521
0	43.1412		0	17401				0	36.0917		0	11968
0.023	15.2349		0.023	6145				0.023	9.90953		0.023	3286
0.047	8.53105		0.047	3441				0.047	4.76478		0.047	1580
0.071	4.77253		0.071	1925				0.071	2.27081		0.071	753.001
0.095	2.30321		0.095	929				0.095	0.91978		0.095	304.999
0.119	1.45035		0.119	584.999				0.119	0.50362		0.119	167
0.142	0.97186		0.142	392				0.142	0.24125		0.142	79.9985
0.166	0.61237		0.166	246.999				0.166	0.17491		0.166	58.0002
0.19	0.44378		0.19	178.999				0.19	0.1146		0.19	38.0014
0.214	0.29751		0.214	120.001				0.214	0.07841		0.214	26.0008
0.238	0.19338		0.238	77.9998				0.238	0.04222		0.238	14.0002
0.261	0.12396		0.261	49.9993				0.261	0.04825		0.261	15.9997
0.285	0.10413		0.285	42.0008				0.285	0.01809		0.285	5.99864
0.309	0.0719		0.309	29.0009				0.309	0.04825		0.309	15.9997
0.333	0.06694		0.333	27.0002				0.333	0.0392		0.333	12.9987
0.357	0.03223		0.357	13				0.357	0.02714		0.357	8.99962
0.38	0.02975		0.38	11.9997				0.38	0.01809		0.38	5.99864
0.404	0.03471		0.404	14.0003				0.404	0.01508		0.404	5.00053
0.428	0.0124		0.428	5.00154				0.428	0.02714		0.428	8.99962
0.452	0.01488		0.452	6.00185				0.452	0.02413		0.452	8.00151
0.476	0.00992		0.476	4.00123				0.476	0.0392		0.476	12.9987
0.5	0.00496		0.5	2.00062				0.5	0.05428		0.5	17.9992
0.523	0.00496		0.523	2.00062				0.523	0.12666		0.523	42.0005
0.547	0.00992		0.547	4.00123				0.547	0.19602		0.547	65.0002
0.571	0.00496		0.571	2.00062				0.571	0.37696		0.571	125
0.595	0.00496		0.595	2.00062				0.595	0.52171		0.595	172.999
0.619	0.00248		0.619	1.00031				0.619	0.84138		0.619	279.002
0.642	0.00496		0.642	2.00062				0.642	1.16707		0.642	387
0.666	0.00248		0.666	1.00031				0.666	1.43546		0.666	475.999
0.785	0.00248		0.785	1.00031				0.69	1.71592		0.69	568.999
0.857	0.00248		0.857	1.00031				0.714	2.15621		0.714	714.999
0.88	0.00248		0.88	1.00031				0.738	2.24367		0.738	744.001
0.904	0.00248		0.904	1.00031				0.761	2.05066		0.761	679.999
0.928	0.00496		0.928	2.00062				0.785	1.61339		0.785	535
0.952	0.00496		0.952	2.00062				0.809	1.20627		0.809	399.999
0.976	0.00248		0.976	1.00031				0.833	0.85645		0.833	283.999
1	0.00496		1	2.00062				0.857	0.54885		0.857	181.999
								0.88	0.25633		0.88	84.999
	100			40335				0.904	0.20507		0.904	68.0012
								0.928	0.11158		0.928	36.9999
								0.952	0.14777		0.952	49.0005
								0.976	0.14174		0.976	47.001
								1	0.02111		1	7.00008
									100			33160

## Sheet: Figure 5c-d
WT NANKm (1.5uM)					Mutant NANKm (1.5uM)						WT NANKm (3uM)					Mutant NANKm (3uM)
NANKm	Mean	StdDev	StdDev/Mean		NANKm	Mean	StdDev	StdDev/Mean			NANKm	Mean	StdDev	StdDev/Mean		NANKm	Mean	StdDev	StdDev/Mean
0.015625	1.984	0.188	0.0947581		0.015625	3.923	0.467	0.119042			0.015625	3.985	0.857	0.215056		0.015625	8.785	1.093	0.124417
0.03125	2.137	0.359	0.167993		0.03125	2.787	0.531	0.190527			0.03125	5.189	1.652	0.318366		0.03125	5.806	0.924	0.159146
0.0625	5.545	1.229	0.221641		0.0625	6.556	0.868	0.132398			0.0625	5.147	2.258	0.438702		0.0625	22.738	2.82	0.124021
0.125	6.424	1.911	0.297478		0.125	3.547	0.546	0.153933			0.125	6.865	3.28	0.477786		0.125	19.909	2.575	0.129338
0.25	5.322	1.705	0.320368		0.25	4.849	0.68	0.140235			0.25	9.972	7.082	0.710189		0.25	17.455	6.036	0.345803
0.5	7.02	0.826	0.117664		0.5	6.921	0.765	0.110533			0.5	11.541	10.515	0.9111		0.5	11.056	6.475	0.585655
1.5	7.028	0.41	0.0583381		1.5	2.177	0.408	0.187414			1.5	6.5	0.555	0.0853846		1.5	7.562	0.577	0.0763026
3	1.484	0.5	0.336927		3	1.136	0.348	0.306338			3	3.906	0.305	0.078085		3	1.155	0.366	0.316883
6	1.869	0.338	0.180845		6	1.018	0.214	0.210216			6	4.027	0.238	0.0591011		6	1.199	0.402	0.335279
WT NANK (1.5uM)					Mutant NANK (1.5uM)						WT NANK (3uM)					Mutant NANK (3uM)
NANK	Mean	StdDev	StdDev/Mean		NANK	Mean	StdDev	StdDev/Mean			NANK	Mean	StdDev	StdDev/Mean		NANK	Mean	StdDev	StdDev/Mean
0.015625	5.151	0.801	0.155504		0.015625	4.897	0.82	0.167449			0.015625	4.01	0.651	0.162344		0.015625	3.939	0.435	0.110434
0.03125	4.586	0.717	0.156345		0.03125	6.964	0.841	0.120764			0.03125	2.193	0.445	0.202918		0.03125	4.324	0.588	0.135985
0.0625	4.467	0.653	0.146183		0.0625	5.294	0.946	0.178693			0.0625	4.039	0.725	0.1795		0.0625	6.55	0.778	0.118779
0.125	2.337	0.522	0.223363		0.125	6.798	0.682	0.100324			0.125	8.436	2.767	0.327999		0.125	10.414	1.888	0.181294
0.25	5.305	1.1	0.207352		0.25	0.625	0.485	0.776			0.25	8.801	4.581	0.520509		0.25	3.027	0.714	0.235877
0.5	5.379	0.732	0.136085		0.5	0.023	0.151	6.56522			0.5	6.55	3.145	0.480153		0.5	3.956	0.302	0.0763397
1.5	2.999	0.389	0.12971		1.5	2.131	0.339	0.15908			1.5	7.666	0.685	0.0893556		1.5	4.034	0.248	0.0614774
3	7.371	0.523	0.0709537		3	1.985	0.136	0.0685139			3	4.221	0.421	0.0997394		3	2.743	0.541	0.197229
6	4.53	0.521	0.115011		6	0.769	0.423	0.550065			6	5.155	0.532	0.103201		6	0.966	0.228	0.236025
WT NANKm (6uM)					Mutant NANKm (6uM)						WT SBE (1.5uM)					Mutant SBE (1.5uM)
NANKm	Mean	StdDev	StdDev/Mean		NANKm	Mean	StdDev	StdDev/Mean			SBE	Mean	StdDev	StdDev/Mean		SBE	Mean	StdDev	StdDev/Mean
0.015625	5.083	1.32	0.259689		0.015625	10.755	1.92	0.178522			0.125	0.339	0.474	1.39823		0.125	0.005	0.074	14.8
0.03125	6.444	1.865	0.289417		0.03125	10.629	1.507	0.141782			0.25	0.223	0.417	1.86996		0.25	0.013	0.115	8.84615
0.0625	21.566	5.486	0.254382		0.0625	13.212	2.574	0.194823			0.5	0.217	0.413	1.90323		0.5	0.448	0.498	1.11161
0.125	8.461	4.427	0.523224		0.125	12.642	3.465	0.274086			1.5	0.31	0.463	1.49355		1.5	0.909	0.303	0.333333
0.25	9.313	7.165	0.769355		0.25	12.375	7.492	0.605414			3	0.431	0.496	1.15081		3	0.957	0.234	0.244514
0.5	20.633	17.301	0.838511		0.5	17.695	16.266	0.919243			6	0.607	0.489	0.805601		6	0.009	0.096	10.6667
1.5	9.816	7.225	0.736043		1.5	13.483	7.823	0.580212
3	4.004	0.227	0.0566933		3	1.236	0.427	0.345469
6	3.62	0.488	0.134807		6	1.95	0.22	0.112821
											WT SBE (3uM)					Mutant SBE (3uM)
											SBE	Mean	StdDev	StdDev/Mean		SBE	Mean	StdDev	StdDev/Mean
											0.125	0.937	0.27	0.288154		0.125	0.054	0.227	4.2037
											0.25	2.467	0.516	0.209161		0.25	0.016	0.126	7.875
											0.5	1.637	0.481	0.29383		0.5	0.053	0.225	4.24528
											1.5	1.606	0.489	0.304483		1.5	0.951	0.269	0.28286
											3	1.944	0.236	0.121399		3	2.817	0.478	0.169684
											6	7.956	0.635	0.079814		6	2.002	0.244	0.121878
WT NANK (6uM)					Mutant NANK (6uM)
NANK	Mean	StdDev	StdDev/Mean		NANK	Mean	StdDev	StdDev/Mean
0.015625	1.947	0.227	0.11659		0.015625	3.536	0.895	0.253111
0.03125	2.322	1.042	0.448751		0.03125	11.19	1.45	0.12958			WT SBE (6uM)					Mutant SBE (6uM)
0.0625	3.543	2.014	0.568445		0.0625	10.825	1.992	0.184018			SBE	Mean	StdDev	StdDev/Mean		SBE	Mean	StdDev	StdDev/Mean
0.125	7.454	5.301	0.711162		0.125	14.522	4.461	0.307189			0.125	2.303	0.461	0.200174		0.125	0.016	0.127	7.9375
0.25	10.524	7.916	0.752185		0.25	14.6	9.414	0.644795			0.25	2.036	0.198	0.0972495		0.25	0.088	0.284	3.22727
0.5	12.009	10.232	0.852028		0.5	18.981	15.914	0.838417			0.5	2.908	0.421	0.144773		0.5	0.116	0.321	2.76724
1.5	15.159	15.811	1.04301		1.5	17.81	14.805	0.831275			1.5	5.182	3.372	0.650714		1.5	0.317	0.466	1.47003
3	9.092	0.461	0.0507039		3	0.717	0.452	0.630404			3	6.419	2.788	0.434336		3	1.465	0.5	0.341297
6	7.587	0.573	0.0755239		6	4.876	0.519	0.10644			6	6.175	0.571	0.0924696		6	2.309	0.465	0.201386
LLPS positive
Mean>4
Std.dev/Mean.>0.2

## Sheet: Figure 5f
data values are mean fluorescence intensity integrated over each nucleus in arbitrary units
cells were classified as diffuse unless they had at least 5 distinct puncta/droplets (at least 0.5 μM diameter spots by Imaris with at least 1500 arbitrary unit center intensity)
WT			R501A			E476D/R501A
diffuse	punctate		diffuse	punctate		diffuse	punctate
2543.03	4187.86		2051.3	5187.92		1619.99	6536.93
2695.7	4452.5		2913.94	5921.6		3450.31	7228.75
3037.16	4636		2987.36	6335.88		3494.55	7345.65
3583.37	4740.9		3073.62	6518.03		3584.63	7470
3636.38	5251		3104.58	6803.65		3627.51	7471.46
3715.92	5263.6		3147.08	6904.08		3746.93	7948.27
3807.28	5565.33		3200.97	7090.27		3768.11	8134.49
3886.75	5658.45		3253.86	7213.85		3854.99	8235.38
3924.21	5764.37		3276.06	7369.1		3858.07	8363.3
3941.27	5806.13		3362.5	7503.62		3970.04	8377.8
4051.49	5863.86		3428.2	7634.65		3990.44	8409.52
4068.02	5999.85		3558.03	7827.9		4083.56	8423.66
4171.65	6290.36		3708.87	7841.23		4088.05	8845.17
2407.76	6564.55		3740.88	7909.58		4227.59	9187.3
2945.27	6590.8		3746.63	8236.99		4254.93	9285.7
3118.18	6923.42		3780.31	8579.96		4259.52	9308.37
3215.84	7156.55		3948.68	8656.21		4359.32	9385.57
3341.6	7635.03		3978.34	8680.8		4399.16	9389.1
3401.88	7755.76		4046.57	8701.43		4402.7	9509.4
3530.9	7855.83		4099.41	8730.26		4480.37	10266.3
3538.62	7994.16		4133.92	8884.14		4480.7	10616.9
3612.58	8032.61		4152.51	9122.22		4546.52	11126.9
3711.76	8135.69		4200.73	9566.06		4608.46	11165.6
3869.51	8159.73		4284.53	9890.08		4687.47	12424.2
3900.1	8368.49		4320.73	10604.7		4730.3	13712
3938.55	8463.27		4343.71	10905		4754.61	13868.2
2091.17	8713.26		4366.83	11452		4767.24	14456.7
2508.57	8864.64		4422.82	11582.7		4904.16	15790.8
1681.47	8990.04		4457.1	12303		4912.73	15957.8
1946.85	9981.06		4502.96	6413.58		4999.13	19258.3
2172.44	10009.8		4516.2	7109.38		5036.54	6603.27
2719.02	10031.1		4566.16	7208.45		5086.18	6876.22
2014.31	10194.6		4597.85	7234.17		5142.91	6896.66
3915.76	10261.5		4656.15	7567.68		5202.09	7001.55
3627.88	10462.4		4719.21	7637.09		5265.68	7186.45
4232.14	10597		4761.94	8720.81		5340.05	7263.31
1637.2	11380.2		4815.64	8737.62		5360.8	7793.29
2194.87	11401.4		4938.73	9127.48		5458.42	8160.23
2379.39	11674.9		4971.91	12000.3		5566	8179.56
1627.17	11685.8		5041.45			5627.48	8271.64
1615.18	11831.6		5103.88			5667.36	8384.78
3231.11	11903.2		5179.87			5752.82	8658.97
4569.31	12414.8		5208.89			5772.45	8790.67
2524.78	12460.5		5339.56			5921.2	8799.9
3317.71	12509.5		5353.98			6016.65	8807.65
3268.87	12547.8		5455.02			6162.37	8903.47
2644.49	12638.2		5468.28			6168.67	8913.4
2251.37	12740.1		5511.06			6272.07	9032.73
1862.13	13190.7		5539.52			6299.97	9065.15
2156.53	13213.6		5626.75			6528.3	9776.39
2001.07	13458.3		5767.05			6612.79	9797.99
2728.63	13845		5773.92			6732.11	10407.2
3753.27	14073.5		5917.56			6923.7	10595
2532.24	14123.2		5983.84			7152.24	10790.3
3504.97	14127.3		6027.81			7257.32	10995
3751.84	16119.4		6315.82			7517.94	12221.4
2806.48	18009.3		6372.78			7779.29	12693.3
1509.1	18118.8		6780.14			2633.51	13424.9
2640.39	18179.8		7068.46			2810.5	14296.5
2412.39	18558		7317.98			3298.12	14966.7
2962.77	18795.4		8334.83			3311.88	15105.1
3464.97	18953.8		8496.42			3338.81	18183.2
2360.63	19000.7		2582.04			3393.45	18960.9
2751.58	19592.7		2713.82			3472.81	29214.4
2734.33	19841.7		2880.53			3488.09
2924.33	21645.2		2925.56			3555.03
1573.6	22505.1		3057.8			3585.44
1582.48	24481.5		3120.18			3629.62
1671.5	24952.1		3204.54			3633.38
1689.77	25667.3		3220.2			3745.44
1744.58	25700.4		3250.27			3801.89
1756.98	26687		3279.09			3805.56
1770.05	27595.1		3300.16			4056.95
1820.59	28714.9		3316.62			4148.91
2077.91	30324.3		3384.5			4187.73
2096.45	30817.4		3463.26			4222.54
2103.86	30818.6		3524.95			4287.41
2533.59	30855.5		3559.96			4331.87
2665.57	31626.2		3662.35			4341.64
2682.27	34576.6		3700.19			4389.98
2766.17	35020.8		3750.29			4395.62
2801.71	35546.8		3771.44			4411.26
2938.86	44203.5		3802.06			4414.13
3049.92	46414.7		3856.9			4422.66
3077.38	47320.3		3870.95			4457.35
3150.15	48901.9		4019.13			4481.43
3254.06	4018.28		4076.41			4556.2
3261.59	4041.92		4086.9			4675.12
3374.3	4219.9		4132.37			4680.96
3478.02	4250.74		4226.23			4870.78
3497.38	4471.2		4350.4			4947.97
3166.01	4531.54		4462.76			4990.99
2191.99	4709.91		4554.92			5012.98
2112.36	4711.91		4849.55			5106.27
2305.53	4718.35		4879.69			5213.71
2155.57	4754.4		5134.82			5344.89
2428.89	4766.62		5185.23			5406.01
2704.58	4935.69		5345.93			5504.19
3435.8	4948.63		5369.01			5527.15
2085.91	4965.68		5447.87			5570.66
1922.8	4995.52		5449.96			5644.98
1557.5	5016.19		5491.98			5785.6
1657.38	5122.74		5755.19			6199.58
2279.91	5153.56		5797.79			6286.91
2196.58	5169.35		5953.61			6358.67
2011.64	5283		6428.42			6508.34
2015.25	5289.1		6453.73			6586.52
1964.86	5290.93		6590.72			6820.26
1555.09	5302.87		6753.85			7008.52
1502.87	5350.07		6856.21			7160.7
1547.63	5399.65		6875.64			7302.68
2027.46	5495.9		7009.93			7433.03
	5539.91
	5567.34
	5625.53
	5710.33
	5743.67
	5892.77
	5895.91
	5945.36
	5990.3
	6138.6
	6205.76
	6246.95
	6287.95
	6442.9
	6628.65
	6670.69
	6874.73
	6908.93
	7078.57
	7143.37
	7241.07
	7300.62
	7338.73
	7583.45
	7587.17
	7641.33
	7836.82
	7856.74
	7863.77
	7874.67
	7921.62
	8021.77
	8037.1
	8082.55
	8090.17
	8172.29
	8253.48
	8361.62
	8555.31
	8888.96
	8990.08
	8992.34
	9099.54
	9110.56
	9254.98
	9316.83
	9341.24
	9540.21
	9710.02
	9901.89
	10288.2
	10471.6
	10502
	10559.1
	10577.3
	10689.2
	10794.4
	11093.7
	11165
	11281.3
	11295.9
	11313.1
	11377.3
	11791.2
	12094.4
	12283.7
	12303.5
	12479.6
	12895
	13140.8
	13329.4
	13772.2
	14041
	14138.5
	14553.9
	14588.1
	15060.1
	15098.8
	16517.3
	17053.8
	17808.4
	18503.6
	18653.5
	19306
	19574.6
	21927.8
	22754.4
	22954.5
	23022.1
	25268.4
	25674
	27061.6
	28458.5
	28975
	34547.5
	38222.7
	51725.5

## Sheet: Suppl Figure 2b
mTurq concentration (uM)	Fluorescence Intensity
0.4	5.932
1	13.307
2	24.691
4	40.599

## Sheet: Suppl Figure 2c
data are the average KLF4-mTurq concentration inferred from total fluorescence arbitrary units using the mTurq calibration curve in supplementary figure 2b
	nucleus 1	nucleus 2	nucleus 3	nucleus 4	nucleus 5	nucleus 6	nucleus 7	nucleus 8	nucleus 9	nucleus 10	nucleus 11	nucleus 12	nucleus 13	nucleus 14	nucleus 15	nucleus 16
diffuse	0.50161	0.57907	0.52232	0.54334	0.42773
punctate	0.60639	0.44875	0.96056	0.69047	0.99524	0.87964	0.92168	0.73251	1.15814	0.81133	0.86387
small droplets	1.65733	2.81337	2.79235	1.87803	3.20222	2.25637	1.48918	4.86271	1.59428	1.43664	2.42452	3.14967	3.38088	2.80286	3.01305	5.16748
large droplets	4.59997	4.68405	4.22689	4.63885	3.31467	3.60158

## Sheet: Suppl Figure 4
uncropped gel photographs
	WT											WT
NKA											NKC
	WT											WT
NKB											NKBm

[truncated: 2 more sheets: Suppl Figure 6, Suppl Figure 8]
